# Supplementary material for: Effect of a reduced fat and sugar maternal dietary intervention during lactation on the infant gut microbiome
Source: Front Microbiol. 2022 Aug 17;13:900702. doi: 10.3389/fmicb.2022.900702 (PMC9428759; doi:10.3389/fmicb.2022.900702)
Supplement: Supplementary file 1 [file Table_1.XLSX]

## Sheet: Sheet1
ID	Number of reads passed QC	Number of reads mapped to viruses	Number of reads mapped to fungi	Number of reads mapped to prokaryotes	Number of reads mapped to protozoa	Number of reads mapped to multi domain
1 pre-diet	16385006	1638	498	13093734	972	13095204
2 pre-diet	19181240	2686	778	13815138	1016	13816932
3 pre-diet	13145708	14460	22	11531040	1876	11532938
4 pre-diet	17240780	2752	66	13555258	1560	13556884
5 pre-diet	19272684	2464	78	13528512	864	13529454
6 pre-diet	17749296	1148	70	13128490	858	13129418
7 pre-diet	15543070	60216	252	12664186	534	12664972
8 pre-diet	17893579	14190	24	13421518	988	13422530
9 pre-diet	14330625	15786	598	13232528	4410	13237536
10 pre-diet	17521362	1070	176	12935696	496	12936368
1 post-diet	19993175	4764	168	13176234	52026	13228428
2 post-diet	20279900	2300	214	13840588	458	13841260
3 post-diet	12121723	26068	24	12023812	4996	12028832
4 post-diet	16127230	6450	32	13589506	948	13590486
5 post-diet	19844997	614	18	13533070	1098	13534186
6 post-diet	19685412	4848	34	13209164	354	13209552
7 post-diet	15723133	12796	288	12819872	228	12820388
8 post-diet	16355298	5716	38	13491510	880	13492428
9 post-diet	18314220	14928	134	13281894	632	13282660
10 post-diet	13607383	1722	284	13207298	7140	13214722
