# Supplementary material for: Effect of a reduced fat and sugar maternal dietary intervention during lactation on the infant gut microbiome
Source: Front Microbiol. 2022 Aug 17;13:900702. doi: 10.3389/fmicb.2022.900702 (PMC9428759; doi:10.3389/fmicb.2022.900702)
Supplement: Supplementary file 2 [file Table_2.XLSX]

## Sheet: Sheet1
Pre-diet vs post-diet comparison:
Enzyme Commission (EC) numbers
Function	Annotation	P Paired t-test (sqrt)	FDR	Mean Pos	Mean Abundance	Median Abundance	Mean Baseline	Median Baseline	SD Baseline	Mean Week 3	Median Week 3	SD Week 3	Fold Change
6.3.4.18	5-(carboxyamino)imidazole ribonucleotide synthase.	0.00067	0.2	0.011	0.011	0.0074	0.0085	0.0057	0.0085	0.013	0.011	0.01	-1.5
4.2.3.1	Threonine synthase.	0.00075	0.2	0.02	0.02	0.019	0.018	0.017	0.0076	0.021	0.02	0.0085	-1.2
3.5.99.6	Glucosamine-6-phosphate deaminase.	0.00085	0.2	0.024	0.024	0.024	0.021	0.022	0.0092	0.026	0.027	0.011	-1.2
2.5.1.74	1.4-dihydroxy-2-naphthoate polyprenyltransferase.	0.00087	0.2	0.012	0.012	0.011	0.011	0.0097	0.0081	0.014	0.013	0.0087	-1.3
3.4.21.83	Oligopeptidase B.	0.0012	0.2	0.02	0.02	0.016	0.016	0.01	0.018	0.024	0.021	0.021	-1.5
1.1.1.49	Glucose-6-phosphate dehydrogenase (NADP(+)).	0.0012	0.2	0.02	0.02	0.018	0.017	0.016	0.013	0.022	0.019	0.015	-1.3
3.6.3.30	Transferred entry: 7.2.2.7.	0.0013	0.2	0.038	0.038	0.028	0.031	0.021	0.032	0.044	0.037	0.036	-1.4
3.4.11.2	Membrane alanyl aminopeptidase.	0.0016	0.2	0.027	0.027	0.025	0.023	0.018	0.021	0.031	0.03	0.022	-1.3
2.7.1.15	Ribokinase.	0.0016	0.2	0.05	0.05	0.044	0.043	0.038	0.02	0.058	0.051	0.028	-1.3
4.2.1.6	Galactonate dehydratase.	0.0016	0.2	0.0076	0.0069	0.0035	0.0056	0.0013	0.0082	0.0082	0.0046	0.0083	-1.5
2.7.4.7	Phosphooxymethylpyrimidine kinase.	0.0018	0.2	0.011	0.011	0.011	0.0097	0.0087	0.0063	0.013	0.013	0.0066	-1.3
3.6.1.13	ADP-ribose diphosphatase.	0.0018	0.2	0.02	0.02	0.016	0.017	0.013	0.013	0.023	0.02	0.015	-1.4
1.17.7.1	(E)-4-hydroxy-3-methylbut-2-enyl-diphosphate synthase (ferredoxin).	0.002	0.2	0.0093	0.0093	0.0068	0.0077	0.0051	0.0082	0.011	0.0096	0.0085	-1.4
5.1.3.15	Glucose-6-phosphate 1-epimerase.	0.002	0.2	0.009	0.009	0.0069	0.007	0.005	0.0071	0.011	0.0095	0.0092	-1.6
2.7.1.49	Hydroxymethylpyrimidine kinase.	0.002	0.2	0.012	0.012	0.012	0.011	0.01	0.0045	0.013	0.013	0.0051	-1.2
4.1.1.21	Phosphoribosylaminoimidazole carboxylase.	0.0021	0.2	0.0074	0.0074	0.0076	0.0061	0.0068	0.0043	0.0087	0.0092	0.005	-1.4
3.4.-.-		0.0022	0.2	0.31	0.31	0.32	0.28	0.31	0.13	0.35	0.35	0.13	-1.2
3.6.3.25	Transferred entry: 7.3.2.3.	0.0023	0.2	0.072	0.072	0.052	0.061	0.036	0.064	0.083	0.071	0.066	-1.4
3.1.26.3	Ribonuclease III.	0.0023	0.2	0.026	0.026	0.025	0.022	0.023	0.013	0.029	0.032	0.014	-1.3
3.6.1.9	Nucleotide diphosphatase.	0.0023	0.2	0.034	0.034	0.028	0.03	0.024	0.02	0.038	0.038	0.023	-1.3
3.6.3.24	Transferred entry: 7.2.2.11.	0.0023	0.2	0.048	0.048	0.038	0.039	0.027	0.047	0.058	0.055	0.054	-1.5
2.1.1.171	16S rRNA (guanine(966)-N(2))-methyltransferase.	0.0025	0.2	0.013	0.013	0.014	0.011	0.011	0.0048	0.014	0.015	0.0066	-1.3
2.7.7.59	[Protein-PII] uridylyltransferase.	0.0029	0.2	0.019	0.019	0.014	0.015	0.01	0.014	0.024	0.02	0.02	-1.6
6.3.2.2	Glutamate--cysteine ligase.	0.0029	0.2	0.02	0.02	0.019	0.016	0.017	0.0075	0.023	0.023	0.011	-1.4
2.3.1.128	Transferred entry: 2.3.1.267.	0.0029	0.2	0.013	0.013	0.008	0.01	0.0052	0.011	0.016	0.011	0.014	-1.6
1.1.1.284	S-(hydroxymethyl)glutathione dehydrogenase.	0.0029	0.2	0.011	0.011	0.0068	0.0086	0.0063	0.008	0.013	0.0095	0.011	-1.5
4.1.1.48	Indole-3-glycerol-phosphate synthase.	0.003	0.2	0.02	0.02	0.016	0.018	0.015	0.012	0.022	0.018	0.014	-1.2
2.5.1.75	tRNA dimethylallyltransferase.	0.0031	0.2	0.017	0.017	0.019	0.017	0.018	0.0069	0.018	0.02	0.0071	-1.1
4.4.1.1	Cystathionine gamma-lyase.	0.0031	0.2	0.017	0.017	0.016	0.014	0.012	0.011	0.021	0.021	0.016	-1.5
1.1.1.399	2-oxoglutarate reductase.	0.0031	0.2	0.01	0.01	0.0072	0.0083	0.0057	0.0083	0.012	0.011	0.01	-1.4
3.1.3.5	5'-nucleotidase.	0.0032	0.2	0.045	0.045	0.039	0.039	0.035	0.029	0.052	0.039	0.032	-1.3
3.6.3.31	Transferred entry: 7.6.2.11.	0.0032	0.2	0.066	0.066	0.05	0.055	0.04	0.057	0.077	0.074	0.063	-1.4
6.3.2.-		0.0033	0.2	0.056	0.056	0.052	0.045	0.047	0.038	0.067	0.054	0.054	-1.5
5.4.2.-		0.0034	0.2	0.028	0.028	0.027	0.023	0.025	0.018	0.033	0.03	0.02	-1.4
1.1.1.205	IMP dehydrogenase.	0.0034	0.2	0.032	0.032	0.03	0.029	0.027	0.015	0.035	0.034	0.017	-1.2
7.1.1.1	Proton-translocating NAD(P)(+) transhydrogenase.	0.0034	0.2	0.014	0.014	0.011	0.011	0.0091	0.0091	0.017	0.015	0.012	-1.5
3.6.3.19	Transferred entry: 7.5.2.1.	0.0035	0.2	0.025	0.025	0.019	0.019	0.014	0.018	0.031	0.028	0.025	-1.6
2.4.1.1	Glycogen phosphorylase.	0.0036	0.2	0.051	0.051	0.051	0.046	0.048	0.017	0.056	0.053	0.022	-1.2
4.1.1.31	Phosphoenolpyruvate carboxylase.	0.0036	0.2	0.026	0.026	0.017	0.021	0.013	0.021	0.031	0.024	0.027	-1.5
1.17.1.2	Transferred entry: 1.17.7.4.	0.0036	0.2	0.0099	0.0099	0.0066	0.0082	0.0042	0.0097	0.012	0.011	0.0095	-1.5
2.1.2.-		0.0036	0.2	0.015	0.015	0.015	0.013	0.011	0.0094	0.017	0.017	0.0093	-1.3
3.6.3.44	Transferred entry: 7.6.2.2.	0.0037	0.2	0.075	0.075	0.045	0.065	0.037	0.066	0.085	0.05	0.072	-1.3
7.2.2.7	ABC-type Fe(3+) transporter.	0.0038	0.2	0.0091	0.0091	0.0084	0.0075	0.0074	0.0075	0.011	0.0094	0.009	-1.5
3.5.1.18	Succinyl-diaminopimelate desuccinylase.	0.0038	0.2	0.032	0.032	0.026	0.026	0.022	0.02	0.038	0.034	0.025	-1.5
6.1.1.10	Methionine--tRNA ligase.	0.0039	0.2	0.031	0.031	0.031	0.029	0.028	0.013	0.033	0.032	0.014	-1.1
2.1.1.34	tRNA (guanosine(18)-2'-O)-methyltransferase.	0.0041	0.2	0.013	0.013	0.012	0.011	0.0095	0.0092	0.016	0.015	0.011	-1.5
1.6.1.2	NAD(P)(+) transhydrogenase (Re/Si-specific).	0.0042	0.2	0.014	0.014	0.011	0.011	0.008	0.011	0.017	0.014	0.014	-1.5
4.2.1.51	Prephenate dehydratase.	0.0042	0.2	0.017	0.017	0.013	0.014	0.012	0.012	0.02	0.018	0.013	-1.4
3.8.1.2	(S)-2-haloacid dehalogenase.	0.0042	0.2	0.012	0.012	0.009	0.01	0.0053	0.01	0.014	0.01	0.011	-1.4
1.3.1.12	Prephenate dehydrogenase.	0.0042	0.2	0.012	0.012	0.011	0.011	0.0093	0.0078	0.014	0.014	0.0082	-1.3
2.7.4.1	Polyphosphate kinase.	0.0044	0.21	0.039	0.039	0.037	0.035	0.034	0.025	0.043	0.041	0.027	-1.2
3.1.1.5	Lysophospholipase.	0.0045	0.21	0.014	0.014	0.0099	0.011	0.0073	0.01	0.017	0.014	0.014	-1.5
1.1.1.346	2.5-didehydrogluconate reductase (2-dehydro-L-gulonate-forming).	0.0048	0.21	0.0078	0.0078	0.004	0.0051	0.0015	0.0059	0.011	0.0073	0.011	-2.2
3.6.1.40	Guanosine-5'-triphosphate.3'-diphosphate diphosphatase.	0.0048	0.21	0.018	0.018	0.015	0.015	0.014	0.013	0.02	0.015	0.015	-1.3
4.2.1.9	Dihydroxy-acid dehydratase.	0.0049	0.21	0.032	0.032	0.031	0.03	0.03	0.011	0.035	0.037	0.011	-1.2
2.3.1.117	2.3.4.5-tetrahydropyridine-2.6-dicarboxylate N-succinyltransferase.	0.0049	0.21	0.0099	0.0099	0.0071	0.0081	0.0068	0.0075	0.012	0.01	0.0091	-1.5
3.5.99.2	Aminopyrimidine aminohydrolase.	0.0052	0.21	0.0057	0.0057	0.0042	0.0044	0.0034	0.0044	0.007	0.0056	0.0055	-1.6
3.2.-.-		0.0052	0.21	0.03	0.03	0.029	0.025	0.025	0.014	0.034	0.034	0.017	-1.4
1.2.1.12	Glyceraldehyde-3-phosphate dehydrogenase (phosphorylating).	0.0055	0.21	0.013	0.013	0.011	0.011	0.0087	0.0092	0.016	0.012	0.014	-1.5
1.4.3.5	Pyridoxal 5'-phosphate synthase.	0.0055	0.21	0.0055	0.0055	0.006	0.0047	0.0053	0.0032	0.0062	0.0072	0.0031	-1.3
4.3.1.19	Threonine ammonia-lyase.	0.0055	0.21	0.022	0.022	0.023	0.018	0.02	0.01	0.026	0.026	0.017	-1.4
1.97.1.4	[Formate-C-acetyltransferase]-activating enzyme.	0.0055	0.21	0.026	0.026	0.029	0.024	0.026	0.01	0.029	0.03	0.013	-1.2
2.4.2.19	Nicotinate-nucleotide diphosphorylase (carboxylating).	0.0058	0.21	0.012	0.012	0.011	0.01	0.0093	0.0068	0.013	0.012	0.008	-1.3
2.5.1.72	Quinolinate synthase.	0.0059	0.21	0.014	0.014	0.014	0.013	0.0097	0.0088	0.016	0.016	0.0089	-1.2
2.7.1.180	FAD:protein FMN transferase.	0.0059	0.21	0.017	0.017	0.017	0.014	0.015	0.0088	0.02	0.021	0.011	-1.4
2.7.9.1	Pyruvate. phosphate dikinase.	0.0059	0.21	0.012	0.012	0.011	0.013	0.013	0.0083	0.01	0.01	0.0077	1.3
2.7.1.170	Anhydro-N-acetylmuramic acid kinase.	0.006	0.21	0.0026	0.0025	0.0014	0.0017	0.00043	0.0028	0.0033	0.0024	0.0044	-1.9
3.6.1.-		0.006	0.21	0.34	0.34	0.31	0.28	0.27	0.16	0.4	0.35	0.23	-1.4
3.6.3.17	Transferred entry: 7.5.2.8.	0.006	0.21	0.14	0.14	0.11	0.11	0.1	0.076	0.16	0.13	0.11	-1.5
3.6.4.-		0.0062	0.21	0.16	0.16	0.15	0.14	0.13	0.067	0.17	0.15	0.078	-1.2
2.4.1.-		0.0062	0.21	0.16	0.16	0.16	0.13	0.14	0.075	0.19	0.17	0.1	-1.5
2.3.1.41	Beta-ketoacyl-[acyl-carrier-protein] synthase I.	0.0064	0.21	0.076	0.076	0.069	0.062	0.05	0.058	0.09	0.076	0.076	-1.5
3.1.3.18	Phosphoglycolate phosphatase.	0.0065	0.21	0.029	0.029	0.025	0.024	0.022	0.02	0.034	0.034	0.019	-1.4
6.4.1.2	Acetyl-CoA carboxylase.	0.0065	0.21	0.046	0.046	0.045	0.041	0.042	0.014	0.051	0.047	0.021	-1.2
6.1.1.19	Arginine--tRNA ligase.	0.0065	0.21	0.029	0.029	0.027	0.027	0.025	0.013	0.032	0.029	0.016	-1.2
1.1.1.44	Phosphogluconate dehydrogenase (NADP(+)-dependent. decarboxylating).	0.0066	0.21	0.023	0.023	0.016	0.021	0.014	0.02	0.025	0.018	0.022	-1.2
3.1.13.5	Ribonuclease D.	0.0068	0.21	0.01	0.01	0.0083	0.0089	0.0062	0.0089	0.012	0.011	0.0096	-1.3
2.3.1.8	Phosphate acetyltransferase.	0.007	0.21	0.033	0.033	0.033	0.029	0.031	0.011	0.037	0.035	0.017	-1.3
6.1.1.-		0.0071	0.21	0.017	0.017	0.018	0.016	0.016	0.011	0.018	0.019	0.011	-1.1
3.6.1.11	Exopolyphosphatase.	0.0071	0.21	0.027	0.027	0.025	0.021	0.017	0.019	0.033	0.034	0.023	-1.6
1.1.1.95	Phosphoglycerate dehydrogenase.	0.0072	0.21	0.03	0.03	0.028	0.025	0.026	0.014	0.034	0.04	0.018	-1.4
4.1.2.25	Dihydroneopterin aldolase.	0.0073	0.21	0.014	0.014	0.011	0.012	0.0094	0.0099	0.016	0.012	0.012	-1.3
1.3.5.1	Succinate dehydrogenase (quinone).	0.0073	0.21	0.038	0.038	0.04	0.032	0.036	0.021	0.044	0.043	0.023	-1.4
3.2.2.9	Adenosylhomocysteine nucleosidase.	0.0074	0.21	0.012	0.012	0.013	0.011	0.011	0.0049	0.014	0.013	0.0066	-1.3
5.2.1.8	Peptidylprolyl isomerase.	0.0074	0.21	0.1	0.1	0.11	0.094	0.097	0.032	0.11	0.11	0.039	-1.2
1.18.1.2	Ferredoxin--NADP(+) reductase.	0.0074	0.21	0.016	0.016	0.015	0.013	0.012	0.013	0.02	0.017	0.02	-1.5
2.1.1.198	16S rRNA (cytidine(1402)-2'-O)-methyltransferase.	0.0076	0.21	0.019	0.019	0.02	0.018	0.018	0.0086	0.02	0.02	0.0095	-1.1
4.1.2.53	2-keto-3-deoxy-L-rhamnonate aldolase.	0.0077	0.21	0.002	0.0018	0.00059	0.0011	0.0003	0.0025	0.0024	0.0011	0.0042	-2.2
5.4.99.24	23S rRNA pseudouridine(955/2504/2580) synthase.	0.0078	0.21	0.0028	0.0028	0.002	0.0022	0.0015	0.0027	0.0034	0.003	0.0033	-1.5
3.4.14.11	Xaa-Pro dipeptidyl-peptidase.	0.0079	0.21	0.0043	0.0043	0.00048	0.0028	0.00035	0.0051	0.0059	0.0014	0.0093	-2.1
2.1.1.-		0.008	0.21	0.3	0.3	0.32	0.25	0.26	0.11	0.34	0.34	0.18	-1.4
3.6.1.22	NAD(+) diphosphatase.	0.0081	0.21	0.018	0.018	0.019	0.015	0.018	0.011	0.02	0.021	0.011	-1.3
4.2.1.3	Aconitate hydratase.	0.0082	0.21	0.038	0.038	0.037	0.034	0.033	0.014	0.042	0.044	0.018	-1.2
2.7.1.12	Gluconokinase.	0.0083	0.21	0.0057	0.0057	0.0042	0.0041	0.0024	0.0044	0.0073	0.0059	0.0081	-1.8
1.16.3.1	Ferroxidase.	0.0086	0.21	0.0079	0.0079	0.0072	0.0062	0.0063	0.0043	0.0095	0.0092	0.0059	-1.5
1.8.4.11	Peptide-methionine (S)-S-oxide reductase.	0.0086	0.21	0.022	0.022	0.02	0.018	0.017	0.011	0.025	0.025	0.015	-1.4
2.7.7.3	Pantetheine-phosphate adenylyltransferase.	0.0088	0.21	0.01	0.01	0.01	0.0095	0.0098	0.0042	0.011	0.011	0.0044	-1.2
1.4.3.16	L-aspartate oxidase.	0.0088	0.21	0.022	0.022	0.024	0.02	0.021	0.0091	0.023	0.024	0.011	-1.2
1.2.1.10	Acetaldehyde dehydrogenase (acetylating).	0.0089	0.21	0.018	0.018	0.016	0.014	0.013	0.012	0.022	0.018	0.014	-1.6
2.7.1.58	2-dehydro-3-deoxygalactonokinase.	0.0091	0.21	0.0061	0.0055	0.0015	0.0036	0.0006	0.0085	0.0074	0.0034	0.015	-2.1
5.4.99.29	23S rRNA pseudouridine(746) synthase.	0.0092	0.21	0.0053	0.0053	0.0023	0.0038	0.0015	0.0048	0.0067	0.0039	0.0076	-1.8
6.4.1.3	Propionyl-CoA carboxylase.	0.0095	0.21	0.028	0.028	0.038	0.025	0.031	0.018	0.03	0.039	0.018	-1.2
3.2.1.20	Alpha-glucosidase.	0.0095	0.21	0.058	0.058	0.042	0.049	0.035	0.052	0.068	0.043	0.059	-1.4
4.1.2.5	L-threonine aldolase.	0.0096	0.21	0.011	0.011	0.0098	0.0087	0.0072	0.0083	0.013	0.013	0.0085	-1.5
2.7.7.8	Polyribonucleotide nucleotidyltransferase.	0.0097	0.21	0.042	0.042	0.044	0.038	0.042	0.018	0.046	0.045	0.02	-1.2
2.1.1.79	Cyclopropane-fatty-acyl-phospholipid synthase.	0.0097	0.21	0.014	0.014	0.014	0.011	0.011	0.0083	0.017	0.019	0.011	-1.5
3.5.1.19	Nicotinamidase.	0.0097	0.21	0.0057	0.0057	0.004	0.0045	0.0029	0.0045	0.007	0.0069	0.0055	-1.6
1.7.1.7	GMP reductase.	0.01	0.21	0.013	0.013	0.013	0.01	0.011	0.0082	0.016	0.015	0.011	-1.6
5.4.2.1	Transferred entry: 5.4.2.11 and 5.4.2.12.	0.01	0.21	0.029	0.029	0.026	0.025	0.017	0.021	0.034	0.027	0.026	-1.4
3.5.4.19	Phosphoribosyl-AMP cyclohydrolase.	0.01	0.21	0.0085	0.0085	0.0087	0.0079	0.0075	0.0038	0.009	0.0094	0.0038	-1.1
1.3.-.-		0.01	0.21	0.02	0.02	0.021	0.018	0.02	0.009	0.023	0.022	0.012	-1.3
4.1.99.17	Phosphomethylpyrimidine synthase.	0.01	0.21	0.03	0.03	0.026	0.027	0.026	0.015	0.032	0.028	0.018	-1.2
3.5.4.16	GTP cyclohydrolase I.	0.01	0.21	0.013	0.013	0.015	0.012	0.013	0.0055	0.015	0.016	0.0062	-1.2
2.6.1.85	Aminodeoxychorismate synthase.	0.01	0.21	0.019	0.019	0.015	0.016	0.015	0.011	0.021	0.017	0.012	-1.3
5.4.99.28	tRNA pseudouridine(32) synthase.	0.01	0.21	0.011	0.011	0.012	0.0088	0.0096	0.0066	0.013	0.014	0.0074	-1.5
1.1.1.86	Ketol-acid reductoisomerase (NADP(+)).	0.01	0.21	0.028	0.028	0.022	0.025	0.02	0.015	0.031	0.024	0.02	-1.2
1.3.5.2	Dihydroorotate dehydrogenase (quinone).	0.01	0.21	0.0098	0.0098	0.0077	0.0082	0.0061	0.0083	0.011	0.0092	0.01	-1.3
1.1.1.100	3-oxoacyl-[acyl-carrier-protein] reductase.	0.01	0.21	0.1	0.1	0.077	0.087	0.063	0.07	0.12	0.093	0.091	-1.4
3.4.13.18	Cytosol nonspecific dipeptidase.	0.011	0.21	0.025	0.025	0.027	0.023	0.026	0.0095	0.027	0.027	0.0094	-1.2
2.1.1.182	16S rRNA (adenine(1518)-N(6)/adenine(1519)-N(6))-dimethyltransferase.	0.011	0.21	0.017	0.017	0.014	0.015	0.013	0.0083	0.018	0.016	0.01	-1.2
2.7.1.92	5-dehydro-2-deoxygluconokinase.	0.011	0.21	0.021	0.021	0.016	0.018	0.014	0.013	0.024	0.019	0.019	-1.3
3.1.11.6	Exodeoxyribonuclease VII.	0.011	0.21	0.031	0.031	0.034	0.028	0.03	0.011	0.033	0.034	0.013	-1.2
1.16.-.-		0.011	0.21	0.007	0.007	0.0067	0.0057	0.0053	0.0041	0.0083	0.0079	0.0049	-1.5
1.6.99.3	NADH dehydrogenase.	0.011	0.21	0.026	0.026	0.025	0.023	0.023	0.0094	0.03	0.03	0.014	-1.3
2.3.1.46	Homoserine O-succinyltransferase.	0.011	0.21	0.011	0.011	0.011	0.009	0.0079	0.0076	0.013	0.012	0.009	-1.4
3.6.3.4	Transferred entry: 7.2.2.9.	0.011	0.21	0.056	0.056	0.05	0.044	0.039	0.032	0.068	0.059	0.054	-1.5
1.4.1.9	Leucine dehydrogenase.	0.011	0.21	0.0048	0.0048	0.0025	0.0035	0.0021	0.0043	0.006	0.0032	0.0066	-1.7
2.7.7.19	Polynucleotide adenylyltransferase.	0.011	0.21	0.014	0.014	0.0092	0.011	0.0076	0.011	0.017	0.014	0.014	-1.5
2.4.2.18	Anthranilate phosphoribosyltransferase.	0.011	0.21	0.018	0.018	0.018	0.015	0.017	0.0058	0.02	0.021	0.009	-1.3
2.6.1.17	Succinyldiaminopimelate transaminase.	0.011	0.21	0.018	0.018	0.015	0.013	0.012	0.011	0.023	0.02	0.02	-1.8
2.1.1.174	23S rRNA (guanine(1835)-N(2))-methyltransferase.	0.011	0.21	0.0041	0.0041	0.0021	0.0028	0.0014	0.0039	0.0054	0.003	0.0064	-1.9
5.99.1.-		0.011	0.21	0.01	0.01	0.0069	0.0083	0.0055	0.0095	0.012	0.0096	0.011	-1.4
2.7.2.8	Acetylglutamate kinase.	0.011	0.21	0.019	0.019	0.019	0.018	0.019	0.0077	0.02	0.02	0.0078	-1.1
4.4.1.-		0.011	0.21	0.011	0.011	0.006	0.009	0.0038	0.0092	0.012	0.007	0.011	-1.3
4.1.3.27	Anthranilate synthase.	0.012	0.21	0.037	0.037	0.032	0.033	0.029	0.02	0.041	0.038	0.021	-1.2
2.7.7.-		0.012	0.21	0.094	0.094	0.091	0.083	0.089	0.033	0.1	0.095	0.041	-1.2
2.7.3.-		0.012	0.21	0.12	0.12	0.069	0.082	0.06	0.096	0.16	0.096	0.17	-2
2.7.7.60	2-C-methyl-D-erythritol 4-phosphate cytidylyltransferase.	0.012	0.21	0.017	0.017	0.017	0.016	0.016	0.0074	0.019	0.02	0.0072	-1.2
2.7.1.16	Ribulokinase.	0.012	0.21	0.019	0.019	0.012	0.015	0.0088	0.016	0.023	0.017	0.022	-1.5
3.5.1.-		0.012	0.21	0.089	0.089	0.075	0.071	0.071	0.039	0.11	0.084	0.08	-1.5
6.2.1.3	Long-chain-fatty-acid--CoA ligase.	0.012	0.21	0.078	0.078	0.072	0.069	0.063	0.056	0.087	0.081	0.056	-1.3
2.6.1.83	LL-diaminopimelate aminotransferase.	0.013	0.21	0.021	0.021	0.022	0.017	0.018	0.0097	0.024	0.027	0.012	-1.4
3.5.4.4	Adenosine deaminase.	0.013	0.21	0.0023	0.0023	0.0016	0.0017	0.00092	0.0023	0.0029	0.0023	0.003	-1.7
6.3.2.12	Dihydrofolate synthase.	0.013	0.21	0.011	0.011	0.0071	0.0084	0.0035	0.0097	0.013	0.0086	0.012	-1.5
1.1.1.1	Alcohol dehydrogenase.	0.013	0.21	0.068	0.068	0.055	0.052	0.047	0.043	0.084	0.064	0.076	-1.6
1.1.1.149	20-alpha-hydroxysteroid dehydrogenase.	0.013	0.21	0.0079	0.0079	0.0041	0.0066	0.0027	0.0069	0.0092	0.0057	0.0085	-1.4
3.6.1.15	Nucleoside-triphosphate phosphatase.	0.013	0.21	0.075	0.075	0.049	0.057	0.041	0.079	0.093	0.056	0.1	-1.6
7.3.2.1	ABC-type phosphate transporter.	0.014	0.22	0.015	0.015	0.014	0.014	0.014	0.0064	0.015	0.015	0.0074	-1.1
3.4.23.43	Prepilin peptidase.	0.014	0.22	0.0054	0.0054	0.0036	0.0041	0.0024	0.004	0.0067	0.0038	0.0066	-1.6
1.3.99.1	Deleted entry.	0.014	0.22	0.043	0.043	0.044	0.036	0.037	0.024	0.05	0.047	0.025	-1.4
2.6.1.-		0.014	0.22	0.17	0.17	0.16	0.14	0.15	0.068	0.19	0.19	0.086	-1.4
1.2.1.22	Lactaldehyde dehydrogenase.	0.014	0.22	0.0096	0.0096	0.0068	0.0075	0.0041	0.009	0.012	0.009	0.011	-1.6
2.3.1.12	Dihydrolipoyllysine-residue acetyltransferase.	0.014	0.22	0.011	0.011	0.0069	0.0083	0.0069	0.0061	0.013	0.0095	0.013	-1.6
3.6.3.54	Transferred entry: 7.2.2.8.	0.014	0.22	0.016	0.016	0.013	0.011	0.0074	0.0098	0.02	0.017	0.02	-1.8
5.4.99.9	UDP-galactopyranose mutase.	0.014	0.22	0.026	0.026	0.019	0.023	0.012	0.024	0.029	0.022	0.025	-1.3
2.4.1.25	4-alpha-glucanotransferase.	0.014	0.22	0.049	0.049	0.031	0.044	0.026	0.035	0.055	0.036	0.038	-1.2
5.6.2.3		0.015	0.22	0.029	0.029	0.023	0.023	0.018	0.022	0.034	0.031	0.025	-1.5
1.1.1.2	Alcohol dehydrogenase (NADP(+)).	0.015	0.22	0.014	0.014	0.012	0.013	0.01	0.0084	0.016	0.014	0.01	-1.2
2.7.8.30	Transferred entry: 2.4.2.53.	0.015	0.22	0.0025	0.0025	0.0012	0.0018	0.00061	0.0031	0.0032	0.002	0.0043	-1.8
3.6.4.13	RNA helicase.	0.015	0.22	0.097	0.097	0.089	0.085	0.081	0.04	0.11	0.091	0.06	-1.3
6.3.1.20	Lipoate--protein ligase.	0.015	0.22	0.0044	0.0044	0.0025	0.0031	0.0017	0.0035	0.0057	0.0035	0.0064	-1.8
1.8.1.14	CoA-disulfide reductase.	0.015	0.22	0.01	0.01	0.0051	0.012	0.0061	0.014	0.0089	0.0051	0.011	1.3
1.1.99.-		0.015	0.22	0.014	0.014	0.0082	0.011	0.0074	0.013	0.016	0.01	0.018	-1.5
2.6.1.66	Valine--pyruvate transaminase.	0.016	0.22	0.0081	0.0081	0.0058	0.0069	0.0023	0.008	0.0093	0.0085	0.008	-1.3
3.5.4.1	Cytosine deaminase.	0.016	0.22	0.012	0.012	0.0048	0.0075	0.0035	0.0081	0.016	0.0079	0.018	-2.1
2.7.1.35	Pyridoxal kinase.	0.016	0.22	0.016	0.016	0.015	0.015	0.015	0.005	0.017	0.017	0.0058	-1.1
2.7.1.31	Glycerate 3-kinase.	0.016	0.22	0.019	0.019	0.018	0.017	0.018	0.0099	0.021	0.02	0.013	-1.2
1.1.1.274	2.5-didehydrogluconate reductase (2-dehydro-D-gluconate-forming).	0.016	0.22	0.025	0.025	0.024	0.02	0.02	0.013	0.031	0.034	0.022	-1.6
2.7.1.184	Sulfofructose kinase.	0.016	0.22	0.0093	0.0088	0.0057	0.0067	0.0034	0.0081	0.011	0.0093	0.01	-1.6
4.2.1.20	Tryptophan synthase.	0.016	0.22	0.04	0.04	0.039	0.037	0.036	0.016	0.043	0.04	0.017	-1.2
2.1.1.35	tRNA (uracil(54)-C(5))-methyltransferase.	0.016	0.22	0.005	0.005	0.0026	0.0038	0.0017	0.0048	0.0062	0.0033	0.0068	-1.6
3.6.5.3	Protein-synthesizing GTPase.	0.016	0.22	0.029	0.029	0.027	0.026	0.024	0.015	0.032	0.028	0.017	-1.2
1.6.5.2	NAD(P)H dehydrogenase (quinone).	0.016	0.22	0.015	0.015	0.01	0.01	0.0091	0.011	0.019	0.012	0.019	-1.9
1.1.1.25	Shikimate dehydrogenase.	0.017	0.22	0.018	0.018	0.017	0.014	0.015	0.007	0.021	0.018	0.013	-1.5
2.-.-.-		0.017	0.22	0.06	0.06	0.05	0.05	0.042	0.039	0.071	0.059	0.056	-1.4
3.4.13.20	Beta-Ala-His dipeptidase.	0.017	0.22	0.021	0.021	0.025	0.019	0.023	0.012	0.024	0.026	0.011	-1.3
1.1.1.3	Homoserine dehydrogenase.	0.017	0.22	0.034	0.034	0.033	0.031	0.032	0.014	0.038	0.035	0.016	-1.2
2.5.1.90	All-trans-octaprenyl-diphosphate synthase.	0.017	0.22	0.014	0.014	0.014	0.012	0.013	0.0082	0.015	0.014	0.0083	-1.2
2.4.2.29	tRNA-guanine(34) transglycosylase.	0.017	0.22	0.02	0.02	0.018	0.018	0.015	0.01	0.022	0.02	0.013	-1.2
1.11.1.-		0.017	0.22	0.011	0.011	0.0067	0.0085	0.003	0.013	0.013	0.0099	0.014	-1.5
1.15.1.2	Superoxide reductase.	0.017	0.22	0.0014	0.0012	0.0006	0.0016	0.00078	0.0019	0.00088	0.00051	0.0011	1.8
3.1.3.68	2-deoxyglucose-6-phosphatase.	0.017	0.22	0.01	0.0095	0.0063	0.0066	0.0017	0.0091	0.012	0.0096	0.013	-1.8
1.18.1.1	Rubredoxin--NAD(+) reductase.	0.017	0.22	0.0069	0.0069	0.0034	0.0037	0.0012	0.0067	0.01	0.0047	0.017	-2.7
3.2.2.27	Uracil-DNA glycosylase.	0.017	0.22	0.013	0.013	0.012	0.012	0.011	0.0047	0.014	0.013	0.0058	-1.2
4.1.2.-		0.018	0.22	0.035	0.035	0.032	0.029	0.027	0.02	0.04	0.046	0.023	-1.4
1.5.1.50	Dihydromonapterin reductase.	0.018	0.22	0.0016	0.0015	0.00034	0.0009	0.00027	0.0019	0.0021	0.0012	0.0037	-2.3
1.14.11.17	Taurine dioxygenase.	0.018	0.22	0.0024	0.0023	0.00096	0.0016	0.00046	0.0029	0.003	0.0015	0.0049	-1.9
6.3.-.-		0.018	0.22	0.011	0.011	0.0095	0.0086	0.0081	0.0086	0.012	0.011	0.011	-1.4
2.3.1.1	Amino-acid N-acetyltransferase.	0.018	0.22	0.02	0.02	0.021	0.017	0.018	0.0092	0.023	0.023	0.014	-1.4
5.4.99.21	23S rRNA pseudouridine(2604) synthase.	0.018	0.22	0.0029	0.0029	0.0018	0.0021	0.00055	0.0034	0.0036	0.0032	0.0037	-1.7
2.6.1.1	Aspartate transaminase.	0.018	0.22	0.088	0.088	0.08	0.066	0.054	0.049	0.11	0.094	0.082	-1.7
3.6.3.34	Transferred entry: 7.2.2.16.	0.018	0.22	0.013	0.013	0.011	0.012	0.01	0.0087	0.015	0.013	0.011	-1.2
6.1.1.9	Valine--tRNA ligase.	0.019	0.22	0.039	0.039	0.038	0.036	0.032	0.017	0.042	0.04	0.018	-1.2
3.2.1.93	Alpha.alpha-phosphotrehalase.	0.019	0.22	0.012	0.012	0.0051	0.008	0.003	0.008	0.015	0.0091	0.016	-1.9
3.1.3.41	4-nitrophenylphosphatase.	0.019	0.22	0.0086	0.0086	0.0056	0.0065	0.003	0.0076	0.011	0.0085	0.01	-1.7
2.7.-.-		0.019	0.22	0.058	0.058	0.044	0.049	0.037	0.039	0.066	0.054	0.039	-1.3
3.5.4.2	Adenine deaminase.	0.019	0.22	0.012	0.012	0.0081	0.01	0.0065	0.011	0.013	0.0097	0.011	-1.3
1.1.1.81	Hydroxypyruvate reductase.	0.019	0.22	0.013	0.013	0.011	0.0094	0.0078	0.0081	0.017	0.011	0.016	-1.8
3.4.19.5	Beta-aspartyl-peptidase.	0.019	0.22	0.0076	0.0076	0.0085	0.0063	0.0049	0.0058	0.0089	0.0099	0.007	-1.4
3.2.1.-		0.02	0.22	0.22	0.22	0.23	0.2	0.2	0.13	0.25	0.25	0.13	-1.2
2.5.1.10	(2E.6E)-farnesyl diphosphate synthase.	0.02	0.22	0.016	0.016	0.017	0.014	0.014	0.0066	0.018	0.017	0.0073	-1.3
1.8.1.4	Dihydrolipoyl dehydrogenase.	0.02	0.22	0.036	0.036	0.035	0.031	0.035	0.021	0.041	0.039	0.023	-1.3
2.6.1.57	Aromatic-amino-acid transaminase.	0.02	0.22	0.01	0.01	0.0075	0.007	0.0044	0.0075	0.013	0.012	0.012	-1.9
1.11.1.6	Catalase.	0.02	0.22	0.012	0.012	0.0049	0.0087	0.0034	0.015	0.015	0.0083	0.019	-1.7
5.4.99.5	Chorismate mutase.	0.02	0.22	0.016	0.016	0.013	0.013	0.011	0.0097	0.019	0.013	0.013	-1.5
2.7.7.73	Sulfur carrier protein ThiS adenylyltransferase.	0.02	0.22	0.0094	0.0094	0.0097	0.0079	0.0083	0.0067	0.011	0.0097	0.0071	-1.4
3.5.1.42	Nicotinamide-nucleotide amidase.	0.02	0.22	0.0026	0.0025	0.00079	0.0017	0.00051	0.0027	0.0032	0.0016	0.0044	-1.9
2.7.1.4	Fructokinase.	0.02	0.22	0.023	0.023	0.019	0.02	0.019	0.013	0.027	0.021	0.017	-1.3
3.1.3.25	Inositol-phosphate phosphatase.	0.021	0.22	0.013	0.013	0.013	0.011	0.011	0.0066	0.016	0.014	0.01	-1.5
2.3.2.-		0.021	0.22	0.03	0.03	0.024	0.022	0.015	0.022	0.038	0.03	0.047	-1.7
2.7.1.17	Xylulokinase.	0.021	0.22	0.039	0.039	0.031	0.031	0.027	0.023	0.046	0.037	0.036	-1.5
1.8.4.13	L-methionine (S)-S-oxide reductase.	0.021	0.22	0.011	0.0097	0.0021	0.0064	0.0019	0.015	0.013	0.0061	0.022	-2
2.7.7.7	DNA-directed DNA polymerase.	0.021	0.22	0.26	0.26	0.27	0.24	0.25	0.084	0.28	0.28	0.11	-1.2
6.3.5.3	Phosphoribosylformylglycinamidine synthase.	0.021	0.22	0.05	0.05	0.052	0.047	0.044	0.021	0.053	0.056	0.02	-1.1
1.9.3.-		0.021	0.22	0.0054	0.0054	0.0023	0.0038	0.0012	0.0071	0.007	0.0041	0.0094	-1.8
1.14.13.107	Limonene 1.2-monooxygenase.	0.021	0.22	0.0054	0.0054	0.0021	0.0033	0.0011	0.0065	0.0074	0.0031	0.013	-2.2
6.1.1.11	Serine--tRNA ligase.	0.022	0.22	0.022	0.022	0.02	0.02	0.018	0.0094	0.023	0.021	0.011	-1.2
3.6.3.14	Transferred entry: 7.1.2.2.	0.022	0.22	0.058	0.058	0.058	0.051	0.051	0.026	0.064	0.061	0.025	-1.3
2.7.7.42	[Glutamine synthetase] adenylyltransferase.	0.022	0.22	0.021	0.021	0.017	0.019	0.014	0.018	0.024	0.021	0.018	-1.3
3.5.1.32	Hippurate hydrolase.	0.022	0.22	0.013	0.013	0.0099	0.0081	0.0058	0.0082	0.017	0.016	0.018	-2.1
6.2.1.5	Succinate--CoA ligase (ADP-forming).	0.022	0.22	0.021	0.021	0.02	0.019	0.018	0.014	0.024	0.025	0.015	-1.3
3.5.1.2	Glutaminase.	0.022	0.22	0.024	0.024	0.022	0.022	0.023	0.012	0.025	0.022	0.011	-1.1
6.1.1.23	Aspartate--tRNA(Asn) ligase.	0.022	0.22	0.018	0.018	0.016	0.016	0.014	0.015	0.019	0.018	0.016	-1.2
2.7.7.89	[Glutamine synthetase]-adenylyl-L-tyrosine phosphorylase.	0.022	0.22	0.021	0.021	0.017	0.019	0.014	0.018	0.024	0.021	0.018	-1.3
2.5.1.15	Dihydropteroate synthase.	0.022	0.22	0.016	0.016	0.017	0.014	0.016	0.0089	0.019	0.017	0.01	-1.4
2.1.1.37	DNA (cytosine-5-)-methyltransferase.	0.022	0.22	0.016	0.016	0.015	0.014	0.01	0.013	0.019	0.018	0.013	-1.4
2.5.1.1	Dimethylallyltranstransferase.	0.022	0.22	0.012	0.012	0.012	0.01	0.01	0.0072	0.014	0.012	0.0085	-1.4
1.3.98.1	Dihydroorotate oxidase (fumarate).	0.022	0.22	0.018	0.018	0.011	0.015	0.0086	0.015	0.021	0.014	0.018	-1.4
6.3.5.10	Adenosylcobyric acid synthase (glutamine-hydrolyzing).	0.023	0.22	2.1e-05	1.4e-05	7.8e-06	2.2e-05	8.1e-06	2.2e-05	6.2e-06	3.8e-06	8e-06	3.5
1.17.1.8	4-hydroxy-tetrahydrodipicolinate reductase.	0.023	0.22	0.017	0.017	0.014	0.016	0.013	0.0091	0.018	0.015	0.011	-1.1
2.5.1.3	Thiamine phosphate synthase.	0.023	0.22	0.028	0.028	0.017	0.026	0.016	0.02	0.031	0.02	0.024	-1.2
2.1.1.63	Methylated-DNA--[protein]-cysteine S-methyltransferase.	0.023	0.22	0.015	0.015	0.015	0.013	0.014	0.0052	0.018	0.016	0.0095	-1.4
4.1.2.13	Fructose-bisphosphate aldolase.	0.023	0.22	0.031	0.031	0.031	0.027	0.03	0.012	0.035	0.031	0.017	-1.3
1.3.99.-		0.023	0.22	0.036	0.036	0.025	0.029	0.016	0.027	0.044	0.029	0.036	-1.5
5.3.1.-		0.023	0.22	0.013	0.013	0.0086	0.011	0.0063	0.012	0.014	0.01	0.011	-1.3
6.2.1.-		0.023	0.22	0.012	0.012	0.01	0.01	0.0082	0.008	0.015	0.015	0.012	-1.5
4.1.1.20	Diaminopimelate decarboxylase.	0.024	0.22	0.023	0.023	0.024	0.022	0.022	0.01	0.024	0.025	0.012	-1.1
6.3.2.9	UDP-N-acetylmuramoyl-L-alanine--D-glutamate ligase.	0.024	0.22	0.029	0.029	0.023	0.026	0.024	0.014	0.031	0.023	0.018	-1.2
5.4.99.20	23S rRNA pseudouridine(2457) synthase.	0.024	0.22	0.0016	0.0015	0.00031	0.00096	0.0002	0.002	0.002	0.0012	0.0032	-2.1
3.5.2.10	Creatininase.	0.024	0.22	0.0062	0.0062	0.0049	0.0048	0.0023	0.0055	0.0075	0.0052	0.006	-1.6
1.5.1.-		0.024	0.22	0.0059	0.0059	0.0024	0.0031	0.0014	0.0039	0.0087	0.0043	0.013	-2.8
1.3.8.4	Isovaleryl-CoA dehydrogenase.	0.024	0.22	0.0043	0.0043	0.0022	0.003	0.001	0.0053	0.0056	0.0032	0.008	-1.9
3.4.24.-		0.024	0.22	0.19	0.19	0.19	0.17	0.18	0.052	0.2	0.21	0.076	-1.2
3.2.2.n1	Cytokinin riboside 5'-monophosphate phosphoribohydrolase.	0.024	0.22	0.011	0.011	0.011	0.0094	0.0098	0.0087	0.012	0.012	0.008	-1.3
2.4.1.129	Peptidoglycan glycosyltransferase.	0.024	0.22	0.11	0.11	0.089	0.09	0.078	0.05	0.12	0.1	0.07	-1.3
4.1.1.23	Orotidine-5'-phosphate decarboxylase.	0.024	0.22	0.02	0.02	0.017	0.018	0.014	0.012	0.022	0.021	0.013	-1.2
4.2.3.4	3-dehydroquinate synthase.	0.024	0.22	0.025	0.025	0.018	0.023	0.018	0.016	0.027	0.02	0.018	-1.2
1.8.1.7	Glutathione-disulfide reductase.	0.024	0.22	0.0089	0.0089	0.0047	0.0066	0.002	0.011	0.011	0.0063	0.014	-1.7
3.6.3.-		0.024	0.22	0.73	0.73	0.69	0.66	0.68	0.22	0.8	0.78	0.32	-1.2
2.5.1.29	Geranylgeranyl diphosphate synthase.	0.025	0.22	0.012	0.012	0.012	0.01	0.01	0.0076	0.014	0.012	0.0086	-1.4
2.7.7.58	(2.3-dihydroxybenzoyl)adenylate synthase.	0.025	0.22	0.005	0.005	0.0023	0.0035	0.0013	0.0057	0.0064	0.0038	0.0085	-1.8
2.5.1.-		0.025	0.22	0.033	0.033	0.024	0.027	0.023	0.02	0.039	0.029	0.03	-1.4
2.1.1.31	Transferred entry: 2.1.1.221 and 2.1.1.228.	0.025	0.22	0.0019	0.0018	0.0008	0.0012	0.00031	0.0022	0.0024	0.0014	0.0036	-2
1.-.-.-		0.025	0.22	0.32	0.32	0.21	0.25	0.2	0.23	0.39	0.24	0.38	-1.6
2.5.1.2	Thiamine pyridinylase.	0.025	0.22	0.0016	0.0016	0.00065	0.0011	0.00028	0.002	0.0022	0.0011	0.0033	-2
3.2.1.98	Glucan 1.4-alpha-maltohexaosidase.	0.026	0.22	0.0071	0.0071	0.003	0.0042	0.0017	0.0058	0.01	0.0063	0.015	-2.4
2.7.1.90	Diphosphate--fructose-6-phosphate 1-phosphotransferase.	0.026	0.22	0.0095	0.0095	0.0087	0.011	0.011	0.0075	0.0083	0.0086	0.0085	1.3
2.7.1.24	Dephospho-CoA kinase.	0.026	0.22	0.011	0.011	0.01	0.011	0.0097	0.0048	0.012	0.011	0.0056	-1.1
4.2.1.1	Carbonic anhydrase.	0.026	0.22	0.014	0.014	0.014	0.011	0.011	0.0082	0.016	0.017	0.0081	-1.5
3.2.2.16	Methylthioadenosine nucleosidase.	0.026	0.22	0.0027	0.0027	0.0016	0.0022	0.0011	0.0025	0.0033	0.0022	0.0035	-1.5
2.7.1.22	Ribosylnicotinamide kinase.	0.026	0.22	0.0034	0.0034	0.0015	0.0023	0.0011	0.0035	0.0045	0.0023	0.0056	-2
3.6.3.29	Transferred entry: 7.3.2.5.	0.026	0.22	0.003	0.003	0.0017	0.0022	0.00093	0.0042	0.0038	0.0027	0.0047	-1.7
3.5.1.14	N-acyl-aliphatic-L-amino acid amidohydrolase.	0.026	0.22	0.014	0.014	0.0093	0.011	0.0059	0.013	0.018	0.015	0.018	-1.6
4.2.1.70	Pseudouridylate synthase.	0.026	0.22	0.015	0.015	0.0082	0.012	0.006	0.017	0.018	0.011	0.02	-1.5
5.4.99.18	5-(carboxyamino)imidazole ribonucleotide mutase.	0.026	0.22	0.01	0.01	0.01	0.0098	0.0091	0.004	0.011	0.011	0.0046	-1.1
3.6.3.20	Transferred entry: 7.6.2.10.	0.026	0.22	0.04	0.04	0.034	0.034	0.026	0.025	0.046	0.042	0.037	-1.4
2.7.11.33	[Pyruvate. water dikinase] kinase.	0.027	0.22	0.0019	0.0018	0.00089	0.0013	0.00036	0.0022	0.0023	0.0013	0.0036	-1.8
2.7.7.85	Diadenylate cyclase.	0.027	0.22	0.0088	0.0088	0.0069	0.01	0.0086	0.0083	0.0072	0.0058	0.0057	1.4
2.7.4.-		0.027	0.22	0.013	0.013	0.012	0.012	0.011	0.0066	0.015	0.012	0.0084	-1.2
2.7.2.-		0.027	0.22	0.005	0.005	0.0025	0.0034	0.0014	0.0054	0.0066	0.0043	0.0087	-1.9
4.1.1.5	Acetolactate decarboxylase.	0.027	0.22	0.0045	0.0045	0.0016	0.0036	0.0013	0.0052	0.0053	0.0019	0.006	-1.5
2.7.4.28	([Pyruvate. water dikinase] phosphate) phosphotransferase.	0.027	0.22	0.0019	0.0018	0.00089	0.0013	0.00036	0.0022	0.0023	0.0013	0.0036	-1.8
3.4.21.92	Endopeptidase Clp.	0.027	0.22	0.024	0.024	0.024	0.02	0.021	0.0083	0.028	0.027	0.017	-1.4
1.1.1.75	(R)-aminopropanol dehydrogenase.	0.027	0.22	0.0071	0.0071	0.0032	0.0044	0.0015	0.008	0.0099	0.0044	0.016	-2.2
2.1.3.-		0.027	0.22	0.0078	0.0078	0.0028	0.0064	0.0018	0.011	0.0092	0.0048	0.013	-1.4
3.4.11.10	Bacterial leucyl aminopeptidase.	0.027	0.22	0.01	0.01	0.0075	0.0089	0.0056	0.0078	0.011	0.0098	0.0086	-1.2
3.1.2.-		0.028	0.22	0.025	0.025	0.02	0.019	0.019	0.015	0.031	0.022	0.027	-1.6
2.7.1.121	Phosphoenolpyruvate--glycerone phosphotransferase.	0.028	0.22	0.0079	0.0079	0.0037	0.0049	0.0029	0.007	0.011	0.0062	0.014	-2.2
4.6.1.1	Adenylate cyclase.	0.028	0.22	0.019	0.019	0.015	0.016	0.014	0.014	0.023	0.017	0.016	-1.4
2.3.1.39	[Acyl-carrier-protein] S-malonyltransferase.	0.028	0.22	0.061	0.061	0.024	0.051	0.018	0.057	0.072	0.043	0.077	-1.4
5.4.2.2	Phosphoglucomutase (alpha-D-glucose-1.6-bisphosphate-dependent).	0.028	0.22	0.034	0.034	0.028	0.031	0.028	0.017	0.038	0.033	0.019	-1.2
3.6.3.40	Transferred entry: 7.5.2.4.	0.028	0.22	0.0085	0.0081	0.0049	0.0068	0.0027	0.0083	0.0093	0.007	0.0086	-1.4
1.5.1.38	FMN reductase (NADPH).	0.028	0.22	0.014	0.014	0.016	0.012	0.015	0.008	0.016	0.017	0.0071	-1.3
4.2.1.115	UDP-N-acetylglucosamine 4.6-dehydratase (inverting).	0.029	0.22	0.0015	0.0011	0.00012	0.0014	0.00043	0.0023	0.00089	6.2e-05	0.0018	1.6
2.1.1.208	23S rRNA (uridine(2479)-2'-O)-methyltransferase.	0.029	0.22	0.0016	0.00097	6.1e-05	0.0012	0.00017	0.0022	0.0007	3.3e-05	0.0018	1.7
1.8.4.8	Phosphoadenylyl-sulfate reductase (thioredoxin).	0.029	0.22	0.0043	0.0043	0.002	0.0025	0.0015	0.0035	0.006	0.0032	0.0086	-2.4
2.3.1.79	Maltose O-acetyltransferase.	0.029	0.22	0.0082	0.0082	0.005	0.0067	0.0037	0.0072	0.0096	0.0087	0.0091	-1.4
1.14.11.33	DNA oxidative demethylase.	0.029	0.22	0.0012	0.0012	0.00032	0.00057	0.00028	0.00091	0.0018	0.00064	0.0028	-3.2
3.1.1.85	Pimeloyl-[acyl-carrier protein] methyl ester esterase.	0.029	0.22	0.0034	0.0034	0.0012	0.0021	0.00067	0.0041	0.0047	0.0019	0.0093	-2.2
3.1.2.12	S-formylglutathione hydrolase.	0.029	0.22	0.0028	0.0028	0.0017	0.002	0.001	0.0028	0.0035	0.0024	0.0036	-1.8
3.2.2.4	AMP nucleosidase.	0.029	0.22	0.0086	0.0086	0.0065	0.0066	0.0051	0.0073	0.011	0.0083	0.012	-1.7
3.1.8.1	Aryldialkylphosphatase.	0.029	0.22	0.0024	0.0024	0.0011	0.0018	0.00072	0.0029	0.0031	0.0019	0.0037	-1.7
2.3.1.-		0.029	0.22	0.17	0.17	0.13	0.14	0.12	0.088	0.21	0.17	0.16	-1.5
2.3.1.243	Lauroyl-Kdo(2)-lipid IV(A) myristoyltransferase.	0.03	0.22	0.0021	0.0021	0.001	0.0016	0.00052	0.0029	0.0027	0.0015	0.0041	-1.7
3.4.11.9	Xaa-Pro aminopeptidase.	0.03	0.22	0.025	0.025	0.027	0.024	0.023	0.014	0.027	0.027	0.013	-1.1
3.1.1.29	Aminoacyl-tRNA hydrolase.	0.03	0.22	0.012	0.012	0.011	0.011	0.0098	0.0045	0.013	0.012	0.0054	-1.2
4.4.1.8	Cystathionine beta-lyase.	0.03	0.22	0.06	0.06	0.061	0.054	0.052	0.022	0.065	0.067	0.03	-1.2
7.6.2.7	ABC-type taurine transporter.	0.03	0.22	0.0021	0.002	0.00092	0.0013	0.00049	0.0023	0.0028	0.0014	0.0041	-2.2
3.5.4.3	Guanine deaminase.	0.03	0.22	0.0057	0.0057	0.0057	0.0046	0.0036	0.0043	0.0069	0.0064	0.0063	-1.5
1.3.1.26	Transferred entry: 1.17.1.8.	0.03	0.22	0.0053	0.0053	0.0045	0.0041	0.0019	0.0045	0.0065	0.006	0.0055	-1.6
5.3.1.5	Xylose isomerase.	0.03	0.22	0.013	0.013	0.012	0.01	0.01	0.0072	0.016	0.014	0.011	-1.6
2.7.6.3	2-amino-4-hydroxy-6-hydroxymethyldihydropteridine diphosphokinase.	0.03	0.22	0.011	0.011	0.0079	0.0094	0.0058	0.0092	0.013	0.0094	0.011	-1.4
4.2.1.40	Glucarate dehydratase.	0.03	0.22	0.0062	0.0062	0.0023	0.0041	0.0014	0.0077	0.0083	0.0048	0.012	-2
4.1.-.-		0.03	0.22	0.0084	0.0084	0.0029	0.005	0.0021	0.0091	0.012	0.0047	0.019	-2.4
2.4.1.325	TDP-N-acetylfucosamine:lipid II N-acetylfucosaminyltransferase.	0.03	0.22	0.0034	0.0034	0.0017	0.0025	0.0007	0.0051	0.0042	0.0024	0.0059	-1.7
3.2.2.10	Pyrimidine-5'-nucleotide nucleosidase.	0.03	0.22	0.0033	0.0033	0.0016	0.0023	0.00071	0.004	0.0043	0.0028	0.0062	-1.9
2.5.1.39	4-hydroxybenzoate polyprenyltransferase.	0.03	0.22	0.0025	0.0025	0.0015	0.0019	0.00055	0.0033	0.0031	0.0021	0.0042	-1.6
1.2.1.-		0.031	0.22	0.065	0.065	0.054	0.049	0.048	0.029	0.08	0.061	0.07	-1.6
3.1.3.3	Phosphoserine phosphatase.	0.031	0.22	0.024	0.024	0.025	0.022	0.025	0.011	0.027	0.028	0.015	-1.2
2.8.1.1	Thiosulfate sulfurtransferase.	0.031	0.22	0.011	0.011	0.0082	0.0084	0.0077	0.0071	0.014	0.01	0.013	-1.7
2.3.1.15	Glycerol-3-phosphate 1-O-acyltransferase.	0.031	0.22	0.0078	0.0078	0.0043	0.0053	0.0017	0.0075	0.01	0.0057	0.014	-1.9
5.6.2.2	DNA topoisomerase (ATP-hydrolyzing).	0.031	0.22	0.13	0.13	0.13	0.12	0.13	0.042	0.14	0.14	0.05	-1.2
4.2.1.12	Phosphogluconate dehydratase.	0.031	0.22	0.0034	0.0034	0.0018	0.0025	0.001	0.0041	0.0043	0.0023	0.0064	-1.7
1.18.1.-		0.031	0.22	0.013	0.013	0.0066	0.0096	0.0027	0.018	0.017	0.011	0.022	-1.8
2.1.1.77	Protein-L-isoaspartate(D-aspartate) O-methyltransferase.	0.031	0.22	0.0016	0.0016	0.00086	0.0012	0.00034	0.0021	0.0021	0.0012	0.003	-1.8
2.7.1.53	L-xylulokinase.	0.032	0.22	0.0041	0.0037	0.002	0.0026	0.00097	0.0048	0.0048	0.003	0.0062	-1.8
3.6.3.36	Transferred entry: 7.6.2.7.	0.032	0.22	0.0076	0.0076	0.003	0.0056	0.0018	0.0088	0.0097	0.003	0.012	-1.7
3.4.19.3	Pyroglutamyl-peptidase I.	0.032	0.22	0.01	0.01	0.0072	0.009	0.005	0.0095	0.012	0.0097	0.0099	-1.3
1.6.-.-		0.032	0.22	0.023	0.023	0.024	0.02	0.022	0.015	0.026	0.026	0.014	-1.3
5.3.1.12	Glucuronate isomerase.	0.032	0.22	0.015	0.015	0.015	0.014	0.014	0.0069	0.017	0.015	0.0081	-1.2
4.2.1.-		0.032	0.22	0.037	0.037	0.027	0.029	0.024	0.022	0.045	0.038	0.043	-1.6
4.1.99.2	Tyrosine phenol-lyase.	0.032	0.22	0.00044	0.00026	3.8e-05	0.00043	8.2e-05	0.00086	9.4e-05	4e-06	0.00018	4.6
2.7.1.19	Phosphoribulokinase.	0.032	0.22	0.0023	0.0023	0.0012	0.0017	0.0005	0.003	0.003	0.0016	0.0043	-1.8
2.6.1.51	Serine--pyruvate transaminase.	0.032	0.22	0.0022	0.0016	4.8e-05	0.00073	1.9e-05	0.0017	0.0024	0.00044	0.0049	-3.3
2.7.11.5	[Isocitrate dehydrogenase (NADP(+))] kinase.	0.032	0.22	0.0045	0.0045	0.0021	0.0035	0.00089	0.0067	0.0056	0.0036	0.0075	-1.6
7.5.2.10	ABC-type D-xylose transporter.	0.032	0.22	0.0036	0.0036	0.0022	0.0023	0.0015	0.0031	0.005	0.003	0.0062	-2.2
2.7.7.62	Adenosylcobinamide-phosphate guanylyltransferase.	0.032	0.22	0.0029	0.0029	0.0021	0.0024	0.0015	0.0023	0.0035	0.003	0.0028	-1.5
3.4.23.51	HycI peptidase.	0.032	0.22	0.0016	0.0014	0.00084	0.001	0.0003	0.0016	0.0018	0.0011	0.0024	-1.8
1.11.1.9	Glutathione peroxidase.	0.033	0.22	0.0014	0.0014	0.00072	0.001	0.00053	0.0015	0.0019	0.0011	0.0024	-1.9
4.2.2.n1	Peptidoglycan lytic exotransglycosylase.	0.033	0.22	0.017	0.017	0.008	0.012	0.0041	0.022	0.023	0.013	0.033	-1.9
3.6.1.19	Transferred entry: 3.6.1.9.	0.033	0.22	0.0056	0.0056	0.0047	0.0047	0.0038	0.0039	0.0065	0.0055	0.0054	-1.4
1.1.-.-		0.033	0.22	0.049	0.049	0.023	0.034	0.019	0.048	0.063	0.034	0.089	-1.9
2.4.1.12	Cellulose synthase (UDP-forming).	0.033	0.22	0.018	0.018	0.011	0.015	0.0087	0.018	0.021	0.013	0.021	-1.4
5.99.1.3	Transferred entry: 5.6.2.2.	0.033	0.22	0.024	0.024	0.018	0.021	0.016	0.021	0.027	0.024	0.02	-1.3
1.1.1.46	L-arabinose 1-dehydrogenase.	0.033	0.22	0.0016	0.0014	0.00036	0.00074	0.0003	0.0012	0.0021	0.00083	0.0036	-2.8
3.5.4.9	Methenyltetrahydrofolate cyclohydrolase.	0.033	0.22	0.019	0.019	0.02	0.017	0.02	0.0067	0.02	0.021	0.0073	-1.2
2.2.1.6	Acetolactate synthase.	0.033	0.22	0.061	0.061	0.056	0.056	0.055	0.029	0.067	0.063	0.033	-1.2
1.2.1.11	Aspartate-semialdehyde dehydrogenase.	0.033	0.22	0.023	0.023	0.024	0.021	0.024	0.0075	0.026	0.025	0.012	-1.2
3.1.4.46	Glycerophosphodiester phosphodiesterase.	0.034	0.22	0.02	0.02	0.016	0.016	0.015	0.0096	0.023	0.02	0.016	-1.4
3.1.3.74	Pyridoxal phosphatase.	0.034	0.22	0.0084	0.0084	0.006	0.0069	0.0034	0.0071	0.0099	0.0088	0.0086	-1.4
1.5.5.2	Proline dehydrogenase.	0.034	0.22	0.012	0.012	0.0087	0.0096	0.0051	0.012	0.015	0.011	0.016	-1.6
3.1.26.4	Ribonuclease H.	0.034	0.22	0.027	0.027	0.025	0.025	0.025	0.012	0.029	0.024	0.016	-1.2
3.2.2.28	Double-stranded uracil-DNA glycosylase.	0.034	0.22	0.0031	0.0031	0.00093	0.0025	0.00062	0.0048	0.0036	0.0012	0.0054	-1.4
3.1.1.32	Phospholipase A(1).	0.034	0.22	0.0032	0.0032	0.0017	0.0026	0.00067	0.0041	0.0039	0.003	0.0039	-1.5
1.7.2.3	Trimethylamine-N-oxide reductase.	0.034	0.22	0.013	0.013	0.0066	0.0099	0.0028	0.018	0.016	0.01	0.021	-1.6
3.1.2.20	Acyl-CoA hydrolase.	0.034	0.22	0.0039	0.0039	0.0018	0.0027	0.00083	0.0046	0.0052	0.0028	0.0081	-1.9
3.1.13.-		0.034	0.22	0.01	0.01	0.0049	0.007	0.0024	0.012	0.014	0.0072	0.019	-2
1.7.1.4	Nitrite reductase (NAD(P)H).	0.034	0.22	0.0099	0.0099	0.0047	0.007	0.0018	0.013	0.013	0.0075	0.019	-1.9
5.1.2.3	3-hydroxybutyryl-CoA epimerase.	0.034	0.22	0.011	0.011	0.0054	0.0079	0.0023	0.015	0.014	0.008	0.019	-1.8
5.3.1.32	(4S)-4-hydroxy-5-phosphonooxypentane-2.3-dione isomerase.	0.034	0.22	0.0011	0.00069	3.7e-05	0.00048	1.8e-05	0.0012	0.00091	5.9e-05	0.0018	-1.9
1.1.1.305	UDP-glucuronic acid oxidase (UDP-4-keto-hexauronic acid decarboxylating).	0.035	0.22	0.0048	0.0048	0.0024	0.0034	0.0011	0.0061	0.0061	0.0035	0.0082	-1.8
1.5.99.8	Transferred entry: 1.5.5.2.	0.035	0.22	0.0072	0.0072	0.0024	0.0037	0.0018	0.005	0.011	0.0066	0.017	-3
5.1.3.22	L-ribulose-5-phosphate 3-epimerase.	0.035	0.22	0.0042	0.0042	0.0024	0.0035	0.0015	0.0064	0.0049	0.0038	0.0045	-1.4
2.3.1.181	Lipoyl(octanoyl) transferase.	0.035	0.22	0.0053	0.0053	0.0043	0.0044	0.0036	0.0042	0.0062	0.0048	0.0057	-1.4
4.7.1.1	Alpha-D-ribose 1-methylphosphonate 5-phosphate C-P-lyase.	0.035	0.22	0.0023	0.0023	0.00074	0.0017	0.0005	0.0032	0.003	0.0017	0.004	-1.8
1.14.-.-		0.035	0.22	0.011	0.011	0.0039	0.0062	0.0026	0.011	0.016	0.0067	0.027	-2.6
2.1.2.13	UDP-4-amino-4-deoxy-L-arabinose formyltransferase.	0.035	0.22	0.0048	0.0048	0.0024	0.0034	0.0011	0.0061	0.0061	0.0035	0.0082	-1.8
2.7.7.24	Glucose-1-phosphate thymidylyltransferase.	0.035	0.22	0.015	0.015	0.015	0.013	0.013	0.0088	0.016	0.016	0.01	-1.2
1.17.1.9	Formate dehydrogenase.	0.035	0.22	0.016	0.016	0.0081	0.011	0.0042	0.019	0.02	0.012	0.028	-1.8
3.1.3.23	Sugar-phosphatase.	0.035	0.22	0.019	0.019	0.016	0.016	0.016	0.0096	0.022	0.019	0.015	-1.4
6.1.1.14	Glycine--tRNA ligase.	0.035	0.22	0.03	0.03	0.031	0.028	0.027	0.013	0.032	0.031	0.012	-1.1
2.7.7.2	FAD synthase.	0.036	0.22	0.018	0.018	0.017	0.016	0.015	0.007	0.02	0.017	0.011	-1.2
2.1.1.72	Site-specific DNA-methyltransferase (adenine-specific).	0.036	0.22	0.025	0.025	0.024	0.022	0.023	0.016	0.027	0.025	0.019	-1.2
2.7.7.1	Nicotinamide-nucleotide adenylyltransferase.	0.036	0.22	0.0034	0.0034	0.0015	0.0023	0.0011	0.0035	0.0045	0.0023	0.0056	-2
2.7.1.189	Autoinducer-2 kinase.	0.036	0.22	0.0042	0.004	0.0019	0.0027	0.0007	0.0049	0.0053	0.0029	0.0075	-2
1.1.5.4	Malate dehydrogenase (quinone).	0.036	0.22	0.0056	0.0056	0.0022	0.0038	0.001	0.0069	0.0074	0.0036	0.012	-1.9
2.5.1.18	Glutathione transferase.	0.036	0.22	0.022	0.022	0.0094	0.015	0.0044	0.026	0.029	0.015	0.045	-1.9
1.2.1.16	Succinate-semialdehyde dehydrogenase (NAD(P)(+)).	0.036	0.22	0.012	0.012	0.0052	0.0072	0.0024	0.012	0.017	0.0076	0.027	-2.4
1.10.3.14	Transferred entry: 7.1.1.7.	0.036	0.22	0.0088	0.0088	0.0028	0.0041	0.0017	0.0075	0.013	0.004	0.025	-3.2
2.3.1.118	N-hydroxyarylamine O-acetyltransferase.	0.036	0.22	0.002	0.002	0.0012	0.0014	0.00033	0.0023	0.0026	0.0015	0.0037	-1.9
2.7.1.2	Glucokinase.	0.036	0.22	0.058	0.058	0.046	0.05	0.036	0.035	0.065	0.056	0.049	-1.3
3.1.2.28	1.4-dihydroxy-2-naphthoyl-CoA hydrolase.	0.036	0.22	0.001	0.00094	0.00053	0.00075	0.00021	0.0014	0.0011	0.00066	0.0018	-1.5
1.1.1.298	3-hydroxypropionate dehydrogenase (NADP(+)).	0.036	0.22	0.0034	0.0034	0.0018	0.0025	0.00072	0.0044	0.0043	0.0034	0.0059	-1.7
4.2.1.91	Arogenate dehydratase.	0.036	0.22	0.0064	0.0045	0.00094	0.0032	0.00027	0.0061	0.0058	0.0027	0.0073	-1.8
2.1.3.2	Aspartate carbamoyltransferase.	0.036	0.22	0.019	0.019	0.018	0.018	0.019	0.0083	0.02	0.018	0.0084	-1.1
3.2.2.21	DNA-3-methyladenine glycosylase II.	0.036	0.22	0.0017	0.0016	0.00063	0.0013	0.00036	0.0026	0.002	0.0015	0.0021	-1.5
5.3.3.8	Delta(3)-Delta(2)-enoyl-CoA isomerase.	0.037	0.22	0.0062	0.0062	0.0031	0.0047	0.0013	0.0094	0.0076	0.0048	0.0099	-1.6
1.13.11.29	Stizolobate synthase.	0.037	0.22	0.0021	0.0021	0.0011	0.0015	0.00046	0.0026	0.0026	0.0015	0.0032	-1.7
2.5.1.141	Heme o synthase.	0.037	0.22	0.0022	0.002	0.00098	0.0014	0.00049	0.0025	0.0025	0.0015	0.0036	-1.8
2.7.4.23	Ribose 1.5-bisphosphate phosphokinase.	0.037	0.22	0.002	0.0019	0.00095	0.0014	0.00028	0.0023	0.0025	0.0013	0.0034	-1.8
3.5.4.13	dCTP deaminase.	0.037	0.22	0.0017	0.0017	0.00074	0.0012	0.00036	0.0021	0.0021	0.00099	0.0034	-1.8
1.1.1.35	3-hydroxyacyl-CoA dehydrogenase.	0.037	0.22	0.012	0.012	0.0059	0.0083	0.0025	0.015	0.016	0.0083	0.022	-1.9
1.16.1.3	Aquacobalamin reductase.	0.037	0.22	0.0019	0.0017	0.00035	0.0008	0.00031	0.0014	0.0027	0.00083	0.0044	-3.4
2.3.1.241	Kdo(2)-lipid IV(A) lauroyltransferase.	0.037	0.22	0.0039	0.0039	0.002	0.0028	0.00078	0.0049	0.0051	0.003	0.0075	-1.8
3.1.4.14	[Acyl-carrier-protein] phosphodiesterase.	0.037	0.22	0.0022	0.0022	0.0011	0.0015	0.00063	0.0023	0.0028	0.0019	0.0034	-1.9
3.2.1.70	Glucan 1.6-alpha-glucosidase.	0.037	0.22	0.0053	0.0053	0.0014	0.0029	0.00092	0.0039	0.0076	0.0038	0.0097	-2.6
5.4.99.25	tRNA pseudouridine(55) synthase.	0.037	0.22	0.018	0.018	0.017	0.016	0.015	0.0083	0.019	0.017	0.01	-1.2
5.4.2.8	Phosphomannomutase.	0.037	0.22	0.018	0.018	0.019	0.015	0.019	0.0096	0.02	0.018	0.011	-1.3
2.1.1.104	Caffeoyl-CoA O-methyltransferase.	0.037	0.22	0.0015	0.00081	7.7e-06	0.00056	3.8e-06	0.0012	0.0011	4.2e-05	0.0022	-2
3.5.1.124	Protein deglycase.	0.037	0.22	0.0025	0.0025	0.0011	0.0018	0.00072	0.0029	0.0031	0.0022	0.0036	-1.7
2.1.1.185	23S rRNA (guanosine(2251)-2'-O)-methyltransferase.	0.037	0.22	0.023	0.023	0.016	0.018	0.0099	0.018	0.028	0.021	0.028	-1.6
1.1.1.94	Glycerol-3-phosphate dehydrogenase (NAD(P)(+)).	0.038	0.22	0.018	0.018	0.017	0.017	0.015	0.0071	0.019	0.017	0.0082	-1.1
2.7.2.15	Propionate kinase.	0.038	0.22	0.0045	0.0045	0.002	0.0025	0.0011	0.0042	0.0065	0.0025	0.01	-2.6
4.2.1.46	dTDP-glucose 4.6-dehydratase.	0.038	0.22	0.026	0.026	0.025	0.024	0.023	0.016	0.029	0.027	0.017	-1.2
4.3.1.18	D-serine ammonia-lyase.	0.038	0.22	0.0062	0.0062	0.0027	0.0039	0.0013	0.0069	0.0086	0.0037	0.014	-2.2
3.6.3.27	Transferred entry: 7.3.2.1.	0.038	0.22	0.01	0.01	0.0061	0.0084	0.0055	0.01	0.012	0.011	0.01	-1.4
2.9.1.1	L-seryl-tRNA(Sec) selenium transferase.	0.038	0.22	0.0072	0.0072	0.0044	0.0054	0.0029	0.0077	0.009	0.0064	0.0088	-1.7
2.7.1.26	Riboflavin kinase.	0.038	0.22	0.017	0.017	0.017	0.016	0.015	0.0068	0.019	0.017	0.01	-1.2
2.1.1.201	2-methoxy-6-polyprenyl-1.4-benzoquinol methylase.	0.038	0.22	0.0026	0.0026	0.0013	0.002	0.00086	0.0036	0.0031	0.0018	0.004	-1.6
1.2.1.21	Glycolaldehyde dehydrogenase.	0.038	0.22	0.0055	0.0055	0.0033	0.0046	0.0023	0.0053	0.0065	0.0048	0.006	-1.4
1.8.5.-		0.038	0.22	0.0024	0.0024	0.0012	0.0016	0.00056	0.0027	0.0032	0.0014	0.0048	-2
2.3.3.13	2-isopropylmalate synthase.	0.038	0.22	0.042	0.042	0.042	0.04	0.041	0.013	0.044	0.044	0.013	-1.1
3.4.17.8	Muramoylpentapeptide carboxypeptidase.	0.038	0.22	0.0026	0.0026	0.0012	0.0019	0.00058	0.0032	0.0033	0.0018	0.0047	-1.7
4.2.2.-		0.038	0.22	0.059	0.059	0.048	0.05	0.045	0.025	0.067	0.058	0.046	-1.3
2.7.8.37	Alpha-D-ribose 1-methylphosphonate 5-triphosphate synthase.	0.039	0.22	0.009	0.009	0.0044	0.0067	0.0016	0.013	0.011	0.0071	0.016	-1.6
7.3.2.5	ABC-type molybdate transporter.	0.039	0.22	0.0026	0.0026	0.0013	0.0019	0.00059	0.0032	0.0032	0.0018	0.0044	-1.7
2.3.3.16	Citrate synthase (unknown stereospecificity).	0.039	0.22	0.0038	0.0038	0.0018	0.0027	0.0011	0.0042	0.0048	0.0031	0.0063	-1.8
1.3.1.28	2.3-dihydro-2.3-dihydroxybenzoate dehydrogenase.	0.039	0.22	0.0034	0.0033	0.0013	0.002	0.00058	0.0036	0.0045	0.0018	0.0081	-2.2
4.1.2.48	Low-specificity L-threonine aldolase.	0.039	0.22	0.016	0.016	0.015	0.013	0.012	0.0067	0.018	0.018	0.0097	-1.4
1.5.1.41	Riboflavin reductase (NAD(P)H).	0.039	0.22	0.002	0.0018	0.00042	0.00089	0.00034	0.0014	0.0027	0.0011	0.0043	-3
4.1.3.-		0.039	0.22	0.0084	0.0084	0.0056	0.0069	0.0043	0.0088	0.0098	0.0077	0.01	-1.4
2.3.1.16	Acetyl-CoA C-acyltransferase.	0.039	0.22	0.016	0.016	0.0066	0.011	0.0033	0.019	0.021	0.011	0.031	-1.9
6.2.1.47	Medium-chain-fatty-acid--(acyl-carrier-protein) ligase.	0.039	0.22	0.0048	0.0048	0.0024	0.0036	0.0011	0.0062	0.0061	0.0038	0.009	-1.7
2.7.2.4	Aspartate kinase.	0.039	0.22	0.05	0.05	0.051	0.046	0.049	0.017	0.053	0.055	0.018	-1.2
2.7.7.61	Citrate lyase holo-[acyl-carrier protein] synthase.	0.039	0.22	0.0017	0.0017	0.00081	0.0012	0.00038	0.0021	0.0022	0.0012	0.0029	-1.8
3.6.1.67	Dihydroneopterin triphosphate diphosphatase.	0.039	0.22	0.0013	0.0012	0.00049	0.00085	0.00023	0.0016	0.0015	0.001	0.0023	-1.8
6.3.5.2	GMP synthase (glutamine-hydrolyzing).	0.039	0.22	0.035	0.035	0.035	0.033	0.03	0.016	0.038	0.038	0.016	-1.2
5.4.3.-		0.039	0.22	0.0023	0.0023	0.0013	0.0018	0.00059	0.003	0.0029	0.0019	0.0035	-1.6
1.16.1.9	Ferric-chelate reductase (NADPH).	0.039	0.22	0.0023	0.0023	0.0011	0.0015	0.00046	0.0025	0.003	0.0017	0.0043	-2
2.3.1.51	1-acylglycerol-3-phosphate O-acyltransferase.	0.039	0.22	0.021	0.021	0.019	0.019	0.018	0.011	0.023	0.02	0.013	-1.2
3.1.21.-		0.04	0.22	0.027	0.027	0.026	0.025	0.026	0.015	0.03	0.027	0.012	-1.2
1.2.4.2	Oxoglutarate dehydrogenase (succinyl-transferring).	0.04	0.22	0.0071	0.0071	0.0041	0.0051	0.0028	0.0073	0.0091	0.0053	0.011	-1.8
1.7.1.-		0.04	0.22	0.0025	0.0024	0.0011	0.0016	0.00057	0.0027	0.0032	0.0015	0.0047	-2
6.1.1.6	Lysine--tRNA ligase.	0.04	0.22	0.044	0.044	0.041	0.041	0.04	0.023	0.047	0.045	0.024	-1.1
1.1.1.77	Lactaldehyde reductase.	0.04	0.22	0.02	0.02	0.021	0.018	0.019	0.0099	0.023	0.021	0.011	-1.3
4.1.1.98	4-hydroxy-3-polyprenylbenzoate decarboxylase.	0.04	0.22	0.0041	0.0041	0.002	0.0032	0.00091	0.0063	0.0051	0.0032	0.007	-1.6
2.6.1.2	Alanine transaminase.	0.04	0.22	0.015	0.015	0.014	0.014	0.014	0.0097	0.017	0.014	0.0096	-1.2
1.6.6.9	Deleted entry.	0.04	0.22	0.0066	0.0066	0.0032	0.0051	0.0015	0.0092	0.0082	0.0058	0.011	-1.6
3.6.1.7	Acylphosphatase.	0.04	0.22	0.0089	0.0089	0.0069	0.0074	0.0066	0.0065	0.01	0.0079	0.011	-1.4
3.1.11.1	Exodeoxyribonuclease I.	0.04	0.22	0.0052	0.0052	0.0017	0.0034	0.0012	0.0057	0.007	0.0035	0.01	-2.1
1.1.5.2	Quinoprotein glucose dehydrogenase (PQQ. quinone).	0.04	0.22	0.011	0.011	0.0036	0.0071	0.0027	0.014	0.016	0.0064	0.025	-2.3
1.3.1.91	tRNA-dihydrouridine(20) synthase (NAD(P)(+)).	0.04	0.22	0.003	0.003	0.0018	0.0021	0.00059	0.0032	0.0039	0.0026	0.0055	-1.9
1.3.1.95	Acryloyl-CoA reductase (NADH).	0.04	0.22	0.002	0.0018	0.00041	0.00088	0.00034	0.0016	0.0027	0.00096	0.0048	-3.1
2.7.1.191	Protein-N(pi)-phosphohistidine--D-mannose phosphotransferase.	0.04	0.22	0.093	0.093	0.053	0.07	0.027	0.12	0.12	0.079	0.15	-1.7
1.1.1.-		0.04	0.22	0.17	0.17	0.12	0.14	0.11	0.086	0.21	0.14	0.19	-1.5
3.6.3.12	Transferred entry: 7.2.2.6.	0.04	0.22	0.011	0.011	0.0055	0.0079	0.0023	0.014	0.015	0.0098	0.023	-1.9
3.4.21.-		0.041	0.22	0.16	0.16	0.15	0.14	0.15	0.072	0.17	0.17	0.08	-1.2
3.2.1.14	Chitinase.	0.041	0.22	0.032	0.032	0.019	0.026	0.013	0.031	0.038	0.027	0.041	-1.5
2.1.1.186	23S rRNA (cytidine(2498)-2'-O)-methyltransferase.	0.041	0.22	0.0027	0.0027	0.0013	0.002	0.00067	0.0034	0.0035	0.002	0.0053	-1.8
1.1.1.218	Morphine 6-dehydrogenase.	0.041	0.22	0.0069	0.0069	0.0033	0.005	0.0027	0.0054	0.0089	0.0073	0.0083	-1.8
2.7.4.29	Kdo(2)-lipid A phosphotransferase.	0.041	0.22	0.0015	0.0015	0.00068	0.001	0.00034	0.0017	0.0019	0.001	0.0028	-1.9
1.2.1.19	Aminobutyraldehyde dehydrogenase.	0.041	0.22	0.005	0.005	0.0018	0.0031	0.00069	0.0058	0.0068	0.0022	0.014	-2.2
3.5.4.-		0.041	0.22	0.015	0.015	0.013	0.012	0.013	0.0055	0.017	0.013	0.01	-1.4
1.6.99.-		0.041	0.22	0.018	0.018	0.015	0.016	0.015	0.0095	0.019	0.016	0.01	-1.2
3.4.19.13	Glutathione gamma-glutamate hydrolase.	0.042	0.22	0.0032	0.0029	0.00059	0.0014	0.0005	0.0024	0.0043	0.0014	0.0072	-3.1
2.7.1.25	Adenylyl-sulfate kinase.	0.042	0.22	0.0045	0.0045	0.0055	0.0039	0.0043	0.0028	0.0051	0.0058	0.0031	-1.3
1.11.1.7	Peroxidase.	0.042	0.22	0.0019	0.0019	0.00086	0.0015	0.00066	0.0025	0.0024	0.0015	0.0027	-1.6
3.5.99.10	2-iminobutanoate/2-iminopropanoate deaminase.	0.042	0.22	0.0023	0.0023	0.0011	0.0012	0.00049	0.0017	0.0034	0.0015	0.0054	-2.8
1.1.5.-		0.042	0.22	0.0047	0.0047	0.0016	0.0023	0.0011	0.0034	0.0071	0.0025	0.012	-3.1
4.2.1.17	Enoyl-CoA hydratase.	0.042	0.22	0.02	0.02	0.014	0.015	0.0089	0.018	0.026	0.014	0.032	-1.7
2.3.3.9	Malate synthase.	0.043	0.22	0.0056	0.0056	0.0026	0.0044	0.0018	0.0081	0.0067	0.0044	0.0085	-1.5
1.17.4.1	Ribonucleoside-diphosphate reductase.	0.043	0.22	0.064	0.064	0.07	0.058	0.07	0.024	0.069	0.069	0.029	-1.2
7.5.2.1	ABC-type maltose transporter.	0.043	0.22	0.0027	0.0027	0.0015	0.0022	0.00061	0.004	0.0033	0.0024	0.004	-1.5
3.2.1.196	Limit dextrin alpha-1.6-maltotetraose-hydrolase.	0.043	0.22	0.0051	0.0051	0.0015	0.0037	0.0011	0.0075	0.0064	0.0029	0.01	-1.7
3.3.2.1	Isochorismatase.	0.043	0.22	0.0041	0.0041	0.0016	0.0029	0.00089	0.0052	0.0053	0.0033	0.0078	-1.8
6.3.4.19	tRNA(Ile)-lysidine synthetase.	0.043	0.22	0.022	0.022	0.022	0.02	0.022	0.0086	0.024	0.022	0.0091	-1.2
7.5.2.11	ABC-type D-galactose transporter.	0.043	0.22	0.0029	0.0029	0.0016	0.0022	0.00067	0.0038	0.0037	0.0021	0.0054	-1.7
2.1.1.172	16S rRNA (guanine(1207)-N(2))-methyltransferase.	0.043	0.22	0.0064	0.0064	0.0037	0.0056	0.0027	0.0054	0.0072	0.005	0.0058	-1.3
1.2.1.38	N-acetyl-gamma-glutamyl-phosphate reductase.	0.043	0.22	0.018	0.018	0.018	0.017	0.017	0.0068	0.02	0.022	0.0075	-1.2
1.14.14.5	Alkanesulfonate monooxygenase.	0.043	0.22	0.0062	0.0062	0.003	0.0038	0.001	0.0061	0.0087	0.0034	0.015	-2.3
3.1.2.18	ADP-dependent short-chain-acyl-CoA hydrolase.	0.043	0.22	0.0011	0.0011	0.0005	0.00082	0.00022	0.0014	0.0013	0.00084	0.0017	-1.6
1.3.1.76	Precorrin-2 dehydrogenase.	0.043	0.22	0.0061	0.0061	0.0029	0.004	0.0018	0.0061	0.0082	0.0039	0.012	-2.1
4.4.1.16	Selenocysteine lyase.	0.044	0.22	0.005	0.005	0.0017	0.003	0.0013	0.0047	0.007	0.0029	0.011	-2.3
3.1.27.6	Transferred entry: 4.6.1.21.	0.044	0.22	0.0019	0.0019	0.00094	0.0013	0.00037	0.0022	0.0025	0.0013	0.0038	-1.9
1.5.3.2	N-methyl-L-amino-acid oxidase.	0.044	0.22	0.0018	0.0016	0.00042	0.0008	0.00032	0.0014	0.0024	0.00077	0.0041	-3
2.3.-.-		0.044	0.22	0.0077	0.0077	0.0038	0.0052	0.0018	0.0088	0.01	0.0051	0.015	-1.9
1.5.1.29	Transferred entry: 1.5.1.38. 1.5.1.39 and 1.5.1.41.	0.044	0.22	0.0023	0.0022	0.00044	0.0013	0.00036	0.0022	0.0031	0.0014	0.0046	-2.4
4.1.3.40	Chorismate lyase.	0.044	0.22	0.0014	0.0014	0.00042	0.0011	0.00039	0.0021	0.0018	0.0012	0.0024	-1.6
7.6.2.8	ABC-type vitamin B12 transporter.	0.045	0.22	0.0017	0.0017	0.00083	0.0012	0.00034	0.002	0.0022	0.0012	0.0032	-1.8
3.4.21.19	Glutamyl endopeptidase.	0.045	0.22	1.2e-05	2.3e-06	0	0	0	0	4.6e-06	0	7.4e-06	#NAME?
4.2.99.9	Transferred entry: 2.5.1.48.	0.045	0.22	0.0033	0.0033	0.0018	0.0027	0.00084	0.0054	0.004	0.0027	0.0051	-1.5
1.1.1.29	Glycerate dehydrogenase.	0.045	0.22	0.015	0.015	0.013	0.013	0.012	0.0085	0.017	0.014	0.01	-1.3
7.6.2.10	ABC-type glycerol 3-phosphate transporter.	0.045	0.22	0.0032	0.0032	0.0016	0.0023	0.00077	0.0037	0.0042	0.0024	0.0053	-1.8
4.2.1.60	Transferred entry: 4.2.1.59.	0.045	0.22	0.0014	0.0012	0.00053	0.00086	0.00026	0.0015	0.0016	0.00083	0.0024	-1.9
2.3.2.2	Gamma-glutamyltransferase.	0.045	0.22	0.0067	0.0067	0.0028	0.0046	0.0013	0.008	0.0089	0.0043	0.014	-1.9
1.1.1.39	Malate dehydrogenase (decarboxylating).	0.045	0.22	0.0048	0.0048	0.0025	0.0033	0.001	0.0055	0.0062	0.0034	0.0091	-1.9
1.3.98.3	Coproporphyrinogen dehydrogenase.	0.046	0.22	0.0082	0.0082	0.0057	0.0063	0.0037	0.0088	0.01	0.0073	0.0099	-1.6
5.3.1.22	Hydroxypyruvate isomerase.	0.046	0.22	0.003	0.003	0.0013	0.0023	0.00058	0.0036	0.0037	0.0035	0.0033	-1.6
1.3.1.9	Enoyl-[acyl-carrier-protein] reductase (NADH).	0.046	0.22	0.053	0.053	0.014	0.043	0.0085	0.06	0.063	0.024	0.078	-1.5
2.8.1.7	Cysteine desulfurase.	0.046	0.22	0.042	0.042	0.038	0.039	0.038	0.019	0.045	0.04	0.022	-1.2
2.7.1.201	Protein-N(pi)-phosphohistidine--trehalose phosphotransferase.	0.046	0.22	0.0037	0.0037	0.0013	0.0027	0.0009	0.0051	0.0047	0.0024	0.0071	-1.7
1.8.4.-		0.046	0.22	0.0063	0.0063	0.0034	0.0044	0.0015	0.0071	0.0082	0.0049	0.011	-1.9
3.5.1.n3	4-deoxy-4-formamido-L-arabinose-phosphoundecaprenol deformylase.	0.046	0.22	0.0028	0.0026	0.0013	0.0019	0.0006	0.0033	0.0034	0.0018	0.005	-1.8
4.4.1.9	L-3-cyanoalanine synthase.	0.046	0.22	2.2e-05	7.7e-06	0	3.9e-06	0	9.7e-06	1.2e-05	3.9e-06	2.1e-05	-3.1
2.3.1.267	[Ribosomal protein S5]-alanine N-acetyltransferase.	0.046	0.22	0.0024	0.0024	0.0014	0.002	0.0013	0.0023	0.0028	0.002	0.0029	-1.4
4.1.3.1	Isocitrate lyase.	0.046	0.22	0.0038	0.0038	0.0018	0.0029	0.0013	0.0053	0.0047	0.003	0.0064	-1.6
3.4.24.56	Insulysin.	0.046	0.22	1.5e-05	4.6e-06	0	2.3e-06	0	7.3e-06	6.9e-06	3.7e-06	9.2e-06	-3
2.7.8.44	Teichoic acid glycerol-phosphate primase.	0.046	0.22	2.6e-05	6.6e-06	0	1.5e-06	0	4.8e-06	1.2e-05	0	2.4e-05	-8
2.1.1.164	Demethylrebeccamycin-D-glucose O-methyltransferase.	0.046	0.22	0.00095	0.00076	3.7e-05	0.001	0.00021	0.0018	0.00047	2.5e-05	0.001	2.1
3.2.1.89	Arabinogalactan endo-beta-1.4-galactanase.	0.046	0.22	0.015	0.015	0.0083	0.011	0.0054	0.012	0.02	0.013	0.02	-1.8
3.6.3.1	Transferred entry: 7.6.2.1.	0.046	0.22	0.0079	0.0075	0.0031	0.006	0.0017	0.012	0.009	0.0057	0.012	-1.5
2.1.1.166	23S rRNA (uridine(2552)-2'-O)-methyltransferase.	0.046	0.22	0.0016	0.0016	0.00085	0.0012	0.00042	0.002	0.002	0.0013	0.0025	-1.7
1.2.4.1	Pyruvate dehydrogenase (acetyl-transferring).	0.046	0.22	0.0062	0.0062	0.0031	0.0047	0.0026	0.0068	0.0078	0.0048	0.0092	-1.7
2.7.1.148	4-(cytidine 5'-diphospho)-2-C-methyl-D-erythritol kinase.	0.046	0.22	0.018	0.018	0.017	0.016	0.014	0.0066	0.02	0.019	0.01	-1.2
2.1.1.200	tRNA (cytidine(32)/uridine(32)-2'-O)-methyltransferase.	0.047	0.22	0.0039	0.0039	0.0021	0.0028	0.0015	0.0042	0.0051	0.0031	0.0066	-1.8
1.1.1.192	Long-chain-alcohol dehydrogenase.	0.047	0.22	0.0047	0.0038	0.00015	0.00096	6.3e-05	0.0024	0.0065	0.0019	0.01	-6.8
3.4.11.23	PepB aminopeptidase.	0.047	0.22	0.003	0.003	0.0015	0.0022	0.00065	0.0037	0.0038	0.0021	0.0056	-1.7
3.1.1.31	6-phosphogluconolactonase.	0.047	0.22	0.019	0.019	0.02	0.016	0.016	0.0064	0.021	0.02	0.0095	-1.3
2.3.3.1	Citrate (Si)-synthase.	0.047	0.22	0.0076	0.0076	0.0035	0.0061	0.003	0.0069	0.009	0.0048	0.012	-1.5
3.1.25.-		0.047	0.22	0.027	0.027	0.025	0.024	0.022	0.016	0.031	0.029	0.017	-1.3
2.6.1.29	Diamine transaminase.	0.047	0.22	0.0034	0.0034	0.0015	0.0025	0.00081	0.0045	0.0043	0.0025	0.0059	-1.7
1.1.1.264	L-idonate 5-dehydrogenase (NAD(P)(+)).	0.047	0.22	0.0018	0.0016	0.00034	0.00078	0.00034	0.0012	0.0025	0.00061	0.0045	-3.2
6.3.2.45	UDP-N-acetylmuramate L-alanyl-gamma-D-glutamyl-meso-2.6-	0.047	0.22	0.0036	0.0036	0.0016	0.0027	0.00065	0.0046	0.0046	0.0025	0.0063	-1.7
2.3.1.61	Dihydrolipoyllysine-residue succinyltransferase.	0.047	0.22	0.0034	0.0034	0.0016	0.0024	0.0012	0.0034	0.0044	0.0026	0.0054	-1.8
5.1.99.-		0.047	0.22	0.0021	0.0018	0.00036	0.00096	0.00025	0.0021	0.0026	0.00098	0.005	-2.7
5.3.1.24	Phosphoribosylanthranilate isomerase.	0.048	0.22	0.014	0.014	0.017	0.014	0.015	0.0061	0.015	0.018	0.0057	-1.1
5.1.3.33	2-epi-5-epi-valiolone epimerase.	0.048	0.22	0.0016	0.0012	0.00038	0.00066	0.00024	0.00098	0.0018	0.00097	0.0027	-2.7
2.1.1.170	16S rRNA (guanine(527)-N(7))-methyltransferase.	0.048	0.22	0.0017	0.0016	0.0011	0.001	0.00036	0.0014	0.0021	0.0014	0.0025	-2.1
3.2.2.-		0.048	0.22	0.027	0.027	0.02	0.023	0.019	0.021	0.031	0.023	0.026	-1.3
1.2.1.88	L-glutamate gamma-semialdehyde dehydrogenase.	0.048	0.22	0.012	0.012	0.009	0.0099	0.0055	0.011	0.015	0.011	0.016	-1.5
4.99.1.4	Sirohydrochlorin ferrochelatase.	0.048	0.22	0.0059	0.0059	0.0025	0.0039	0.0013	0.0062	0.008	0.0038	0.012	-2.1
6.3.4.2	CTP synthase (glutamine hydrolyzing).	0.048	0.22	0.024	0.024	0.025	0.022	0.023	0.011	0.025	0.026	0.0093	-1.1
2.7.1.206	Protein-N(pi)-phosphohistidine--L-sorbose phosphotransferase.	0.048	0.22	0.0021	0.0019	0.0006	0.0009	0.00059	0.0011	0.0028	0.00089	0.0035	-3.1
1.8.99.-		0.048	0.22	0.012	0.012	0.0045	0.0092	0.0028	0.017	0.016	0.0075	0.023	-1.7
2.4.-.-		0.048	0.22	0.23	0.23	0.23	0.2	0.21	0.13	0.25	0.26	0.12	-1.2
2.7.1.73	Inosine kinase.	0.048	0.22	0.0031	0.0031	0.0014	0.0022	0.00061	0.0039	0.0041	0.0022	0.0059	-1.9
3.6.3.41	Transferred entry: 7.6.2.5.	0.048	0.22	0.043	0.043	0.042	0.039	0.042	0.025	0.047	0.043	0.028	-1.2
1.3.8.6	Glutaryl-CoA dehydrogenase (ETF).	0.048	0.22	0.0061	0.0061	0.0029	0.0045	0.0016	0.0079	0.0077	0.0046	0.011	-1.7
6.3.2.14	Enterobactin synthase.	0.048	0.22	0.014	0.014	0.0063	0.0099	0.0025	0.018	0.018	0.01	0.025	-1.8
1.13.11.-		0.048	0.22	0.0032	0.003	0.00096	0.0016	0.00072	0.0022	0.0044	0.0016	0.0068	-2.8
7.5.2.7	ABC-type D-ribose transporter.	0.048	0.22	0.012	0.012	0.0063	0.0096	0.0048	0.012	0.015	0.0067	0.021	-1.6
2.9.1.-		0.048	0.22	0.0028	0.0027	0.0014	0.002	0.00069	0.0037	0.0034	0.0022	0.0046	-1.7
6.6.1.1	Magnesium chelatase.	0.049	0.22	0.0055	0.005	0.0022	0.0031	0.0019	0.004	0.0068	0.0028	0.011	-2.2
1.14.99.46	Pyrimidine monooxygenase.	0.049	0.22	0.0023	0.0023	0.0011	0.0017	0.0005	0.003	0.0029	0.0016	0.004	-1.7
1.3.8.8	Long-chain-acyl-CoA dehydrogenase.	0.049	0.22	0.0054	0.0054	0.0025	0.0037	0.0013	0.0064	0.007	0.0037	0.011	-1.9
2.7.1.194	Protein-N(pi)-phosphohistidine--L-ascorbate phosphotransferase.	0.049	0.22	0.0034	0.0034	0.00088	0.0013	0.00069	0.0023	0.0055	0.0013	0.011	-4.2
1.5.-.-		0.049	0.22	0.0046	0.0046	0.0023	0.0033	0.001	0.0058	0.0058	0.0034	0.0087	-1.8
2.6.1.88	Methionine transaminase.	0.049	0.22	0.0032	0.0032	0.0019	0.0023	0.00057	0.0035	0.0041	0.0024	0.0057	-1.8
3.1.4.58	RNA 2'.3'-cyclic 3'-phosphodiesterase.	0.049	0.22	0.0018	0.0018	0.00079	0.0011	0.00052	0.0017	0.0025	0.001	0.0035	-2.3
1.5.1.42	FMN reductase (NADH).	0.049	0.22	0.0013	0.0013	0.00082	0.001	0.00024	0.0016	0.0016	0.0011	0.0021	-1.6
6.5.1.2	DNA ligase (NAD(+)).	0.049	0.22	0.035	0.035	0.038	0.033	0.037	0.015	0.037	0.038	0.018	-1.1
1.16.1.7	Ferric-chelate reductase (NADH).	0.049	0.22	0.0018	0.0014	0.00027	0.00051	0.00027	0.0007	0.0024	0.00073	0.0041	-4.7
6.2.1.13	Acetate--CoA ligase (ADP-forming).	0.049	0.22	0.0057	0.0057	0.0025	0.004	0.0013	0.007	0.0074	0.004	0.011	-1.8
1.6.8.-		0.049	0.22	0.0018	0.0014	0.00034	0.00085	0.00024	0.0014	0.002	0.0011	0.0029	-2.4
MetaCyc group
Function	P Paired t-test (sqrt)	FDR	Mean Pos	Mean Abundance	Median Abundance	Mean Baseline	Median Baseline	SD Baseline	Mean Week 3	Median Week 3	SD Week 3	Fold Change	Positive samples	Positive Baseline	Positive_Baseline_percent	Positive Week 3	Positive_Week 3_percent
Cofactor Prosthetic Group Electron Carrier and Vitamin Biosynthesis	0.0033	0.066	0.67	0.67	0.69	0.59	0.61	0.25	0.75	0.7	0.33	-1.3	20 / 20 (100%)	10 / 10 (100%)	1	10 / 10 (100%)	1
Metabolic Regulator Biosynthesis	0.0037	0.066	0.039	0.039	0.037	0.033	0.029	0.025	0.046	0.046	0.027	-1.4	20 / 20 (100%)	10 / 10 (100%)	1	10 / 10 (100%)	1
Amino Acid Biosynthesis	0.0056	0.066	0.77	0.77	0.81	0.69	0.73	0.26	0.85	0.88	0.33	-1.2	20 / 20 (100%)	10 / 10 (100%)	1	10 / 10 (100%)	1
Unclassified Pathways	0.0086	0.066	2	2	1.8	1.7	1.7	0.82	2.3	1.9	1.4	-1.4	20 / 20 (100%)	10 / 10 (100%)	1	10 / 10 (100%)	1
Aromatic Compound Biosynthesis	0.0086	0.066	0.071	0.071	0.071	0.06	0.062	0.03	0.082	0.086	0.043	-1.4	20 / 20 (100%)	10 / 10 (100%)	1	10 / 10 (100%)	1
Carbohydrate Biosynthesis	0.0098	0.066	0.26	0.26	0.25	0.23	0.24	0.092	0.29	0.27	0.12	-1.3	20 / 20 (100%)	10 / 10 (100%)	1	10 / 10 (100%)	1
Fatty Acid and Lipid Biosynthesis	0.01	0.066	0.93	0.93	0.65	0.76	0.47	0.73	1.1	0.77	0.98	-1.4	20 / 20 (100%)	10 / 10 (100%)	1	10 / 10 (100%)	1
Carbohydrate Degradation	0.011	0.066	0.42	0.42	0.4	0.37	0.36	0.16	0.47	0.4	0.22	-1.3	20 / 20 (100%)	10 / 10 (100%)	1	10 / 10 (100%)	1
Aldehyde Degradation	0.015	0.072	0.029	0.029	0.024	0.025	0.023	0.017	0.034	0.028	0.019	-1.4	20 / 20 (100%)	10 / 10 (100%)	1	10 / 10 (100%)	1
Glycolysis	0.016	0.072	0.068	0.068	0.064	0.062	0.057	0.022	0.074	0.072	0.034	-1.2	20 / 20 (100%)	10 / 10 (100%)	1	10 / 10 (100%)	1
Amino Acid Degradation	0.018	0.072	0.48	0.48	0.45	0.4	0.41	0.2	0.57	0.48	0.35	-1.4	20 / 20 (100%)	10 / 10 (100%)	1	10 / 10 (100%)	1
Fermentation	0.019	0.072	0.35	0.35	0.25	0.26	0.23	0.18	0.43	0.31	0.41	-1.7	20 / 20 (100%)	10 / 10 (100%)	1	10 / 10 (100%)	1
Reactive Oxygen Specie Degradation	0.022	0.072	0.0075	0.0075	0.0039	0.0059	0.0017	0.01	0.0091	0.0055	0.012	-1.5	20 / 20 (100%)	10 / 10 (100%)	1	10 / 10 (100%)	1
Secondary Metabolite Degradation	0.023	0.072	0.14	0.14	0.09	0.12	0.084	0.091	0.17	0.11	0.14	-1.4	20 / 20 (100%)	10 / 10 (100%)	1	10 / 10 (100%)	1
Secondary Metabolite Biosynthesis	0.025	0.072	0.084	0.084	0.07	0.069	0.068	0.036	0.099	0.073	0.066	-1.4	20 / 20 (100%)	10 / 10 (100%)	1	10 / 10 (100%)	1
Hormone Biosynthesis	0.025	0.072	0.024	0.024	0.022	0.02	0.021	0.0079	0.027	0.023	0.013	-1.3	20 / 20 (100%)	10 / 10 (100%)	1	10 / 10 (100%)	1
Inorganic Nutrient Metabolism	0.025	0.072	0.19	0.19	0.17	0.18	0.17	0.079	0.21	0.17	0.12	-1.2	20 / 20 (100%)	10 / 10 (100%)	1	10 / 10 (100%)	1
Alcohol Degradation	0.027	0.073	0.11	0.11	0.064	0.076	0.04	0.1	0.14	0.082	0.17	-1.8	20 / 20 (100%)	10 / 10 (100%)	1	10 / 10 (100%)	1
Glycan Degradation	0.032	0.078	0.12	0.12	0.11	0.1	0.094	0.061	0.13	0.13	0.076	-1.3	20 / 20 (100%)	10 / 10 (100%)	1	10 / 10 (100%)	1
Cofactor Prosthetic Group Electron Carrier Degradation	0.033	0.078	0.0035	0.0031	0.0006	0.0015	0.0006	0.0023	0.0048	0.0017	0.0071	-3.2	18 / 20 (90%)	9 / 10 (90%)	0.9	9 / 10 (90%)	0.9
Entner-Duodoroff Pathways	0.039	0.078	0.004	0.0036	0.002	0.0026	0.00092	0.0043	0.0046	0.0025	0.0068	-1.8	18 / 20 (90%)	9 / 10 (90%)	0.9	9 / 10 (90%)	0.9
TCA cycle	0.04	0.078	0.046	0.046	0.022	0.033	0.012	0.057	0.059	0.036	0.082	-1.8	20 / 20 (100%)	10 / 10 (100%)	1	10 / 10 (100%)	1
Cell Structure Biosynthesis	0.041	0.078	0.085	0.085	0.074	0.076	0.073	0.03	0.094	0.079	0.05	-1.2	20 / 20 (100%)	10 / 10 (100%)	1	10 / 10 (100%)	1
Antibiotic Resistance	0.041	0.078	0.0047	0.0045	0.0022	0.0032	0.00095	0.0061	0.0057	0.0033	0.0079	-1.8	19 / 20 (95%)	10 / 10 (100%)	1	9 / 10 (90%)	0.9
Pentose Phosphate Pathways	0.042	0.078	0.086	0.086	0.087	0.077	0.086	0.026	0.095	0.095	0.044	-1.2	20 / 20 (100%)	10 / 10 (100%)	1	10 / 10 (100%)	1
Nucleoside and Nucleotide Biosynthesis	0.045	0.078	0.35	0.35	0.37	0.33	0.36	0.093	0.37	0.37	0.11	-1.1	20 / 20 (100%)	10 / 10 (100%)	1	10 / 10 (100%)	1
Fatty Acid and Lipid Degradation	0.045	0.078	0.041	0.041	0.027	0.031	0.017	0.044	0.051	0.028	0.07	-1.6	20 / 20 (100%)	10 / 10 (100%)	1	10 / 10 (100%)	1
Carboxylate Degradation	0.045	0.078	0.058	0.058	0.051	0.05	0.044	0.04	0.066	0.069	0.046	-1.3	20 / 20 (100%)	10 / 10 (100%)	1	10 / 10 (100%)	1
MetaCyc pathways
Function	P Paired t-test (sqrt)	FDR	Mean Pos	Mean Abundance	Median Abundance	Mean Baseline	Median Baseline	SD Baseline	Mean Week 3	Median Week 3	SD Week 3	Fold Change	Positive samples	Positive Baseline	Positive_Baseline_percent	Positive Week 3	Positive_Week 3_percent
PWY-7234~inosine-5-phosphate biosynthesis III	0.00077	0.13	0.0094	0.0094	0.0069	0.0077	0.0053	0.0076	0.011	0.0098	0.0089	-1.4	20 / 20 (100%)	10 / 10 (100%)	1	10 / 10 (100%)	1
PWY-6897~thiamine salvage II	0.00095	0.13	0.015	0.015	0.012	0.013	0.0085	0.0098	0.017	0.014	0.011	-1.3	20 / 20 (100%)	10 / 10 (100%)	1	10 / 10 (100%)	1
PWY-5852~demethylmenaquinol-8 biosynthesis I	0.0011	0.13	0.012	0.012	0.011	0.011	0.0096	0.008	0.014	0.013	0.0084	-1.3	20 / 20 (100%)	10 / 10 (100%)	1	10 / 10 (100%)	1
PWY-7997~demethylmenaquinol-4 biosynthesis	0.0011	0.13	0.012	0.012	0.011	0.011	0.0096	0.008	0.014	0.013	0.0084	-1.3	20 / 20 (100%)	10 / 10 (100%)	1	10 / 10 (100%)	1
PWY-5851~demethylmenaquinol-9 biosynthesis	0.0011	0.13	0.012	0.012	0.011	0.011	0.0096	0.008	0.014	0.013	0.0084	-1.3	20 / 20 (100%)	10 / 10 (100%)	1	10 / 10 (100%)	1
PWY-5853~demethylmenaquinol-6 biosynthesis I	0.0011	0.13	0.012	0.012	0.011	0.011	0.0096	0.008	0.014	0.013	0.0084	-1.3	20 / 20 (100%)	10 / 10 (100%)	1	10 / 10 (100%)	1
COMPLETE-ARO-PWY~superpathway of aromatic amino acid biosynthesis	0.0019	0.15	0.017	0.017	0.013	0.012	0.0084	0.012	0.021	0.017	0.016	-1.8	20 / 20 (100%)	10 / 10 (100%)	1	10 / 10 (100%)	1
P122-PWY~heterolactic fermentation	0.0025	0.15	0.02	0.02	0.016	0.015	0.011	0.013	0.024	0.022	0.018	-1.6	20 / 20 (100%)	10 / 10 (100%)	1	10 / 10 (100%)	1
PWY-7111~pyruvate fermentation to isobutanol (engineered)	0.0026	0.15	0.044	0.044	0.04	0.037	0.037	0.022	0.052	0.049	0.031	-1.4	20 / 20 (100%)	10 / 10 (100%)	1	10 / 10 (100%)	1
PWY-6890~4-amino-2-methyl-5-diphosphomethylpyrimidine biosynthesis	0.0028	0.15	0.018	0.018	0.017	0.015	0.013	0.011	0.02	0.019	0.012	-1.3	20 / 20 (100%)	10 / 10 (100%)	1	10 / 10 (100%)	1
PWY-621~sucrose degradation III (sucrose invertase)	0.0029	0.15	0.026	0.026	0.021	0.021	0.019	0.019	0.03	0.028	0.023	-1.4	20 / 20 (100%)	10 / 10 (100%)	1	10 / 10 (100%)	1
PWY-6910~hydroxymethylpyrimidine salvage	0.003	0.15	0.011	0.011	0.01	0.0092	0.0083	0.0059	0.012	0.013	0.006	-1.3	20 / 20 (100%)	10 / 10 (100%)	1	10 / 10 (100%)	1
P4-PWY~superpathway of L-lysine L-threonine and L-methionine biosynthesis I	0.0031	0.15	0.019	0.019	0.017	0.015	0.011	0.013	0.024	0.022	0.018	-1.6	20 / 20 (100%)	10 / 10 (100%)	1	10 / 10 (100%)	1
PWY-5482~pyruvate fermentation to acetate II	0.0034	0.15	0.016	0.016	0.015	0.012	0.01	0.011	0.02	0.019	0.015	-1.7	20 / 20 (100%)	10 / 10 (100%)	1	10 / 10 (100%)	1
PWY-5436~L-threonine degradation IV	0.0034	0.15	0.012	0.012	0.01	0.0095	0.0077	0.008	0.015	0.013	0.011	-1.6	20 / 20 (100%)	10 / 10 (100%)	1	10 / 10 (100%)	1
DAPLYSINESYN-PWY~L-lysine biosynthesis I	0.0035	0.15	0.016	0.016	0.015	0.012	0.0099	0.01	0.019	0.019	0.014	-1.6	20 / 20 (100%)	10 / 10 (100%)	1	10 / 10 (100%)	1
PWY-5686~UMP biosynthesis I	0.0035	0.15	0.027	0.027	0.026	0.025	0.024	0.01	0.029	0.028	0.011	-1.2	20 / 20 (100%)	10 / 10 (100%)	1	10 / 10 (100%)	1
PWY-7560~methylerythritol phosphate pathway II	0.0038	0.15	0.014	0.014	0.014	0.012	0.012	0.0078	0.016	0.017	0.0079	-1.3	20 / 20 (100%)	10 / 10 (100%)	1	10 / 10 (100%)	1
P41-PWY~pyruvate fermentation to acetate and (S)-lactate I	0.004	0.15	0.017	0.017	0.015	0.013	0.01	0.011	0.021	0.02	0.016	-1.6	20 / 20 (100%)	10 / 10 (100%)	1	10 / 10 (100%)	1
OXIDATIVEPENT-PWY~pentose phosphate pathway (oxidative branch) I	0.0041	0.15	0.019	0.019	0.017	0.017	0.015	0.013	0.021	0.018	0.014	-1.2	20 / 20 (100%)	10 / 10 (100%)	1	10 / 10 (100%)	1
PWY-7790~UMP biosynthesis II	0.0046	0.15	0.028	0.028	0.026	0.025	0.024	0.011	0.03	0.026	0.013	-1.2	20 / 20 (100%)	10 / 10 (100%)	1	10 / 10 (100%)	1
PWY-7791~UMP biosynthesis III	0.0047	0.15	0.027	0.027	0.026	0.025	0.024	0.01	0.03	0.028	0.012	-1.2	20 / 20 (100%)	10 / 10 (100%)	1	10 / 10 (100%)	1
GALACTCAT-PWY~D-galactonate degradation	0.0048	0.15	0.0046	0.0039	0.0011	0.0026	0.00062	0.0061	0.0052	0.0029	0.0096	-2	17 / 20 (85%)	8 / 10 (80%)	0.8	9 / 10 (90%)	0.9
PWY-3001~superpathway of L-isoleucine biosynthesis I	0.0052	0.15	0.035	0.035	0.033	0.03	0.03	0.013	0.04	0.037	0.018	-1.3	20 / 20 (100%)	10 / 10 (100%)	1	10 / 10 (100%)	1
PWY-3801~sucrose degradation II (sucrose synthase)	0.0053	0.15	0.015	0.015	0.016	0.013	0.014	0.011	0.018	0.016	0.013	-1.4	20 / 20 (100%)	10 / 10 (100%)	1	10 / 10 (100%)	1
ANAGLYCOLYSIS-PWY~glycolysis III (from glucose)	0.0055	0.15	0.027	0.027	0.026	0.024	0.024	0.01	0.029	0.029	0.012	-1.2	20 / 20 (100%)	10 / 10 (100%)	1	10 / 10 (100%)	1
ARO-PWY~chorismate biosynthesis I	0.0058	0.15	0.019	0.019	0.017	0.017	0.016	0.0077	0.021	0.022	0.0098	-1.2	20 / 20 (100%)	10 / 10 (100%)	1	10 / 10 (100%)	1
P161-PWY~acetylene degradation	0.0061	0.15	0.025	0.025	0.02	0.018	0.016	0.016	0.031	0.027	0.027	-1.7	20 / 20 (100%)	10 / 10 (100%)	1	10 / 10 (100%)	1
PWY0-1477~ethanolamine utilization	0.0066	0.15	0.024	0.024	0.019	0.017	0.015	0.016	0.031	0.027	0.027	-1.8	20 / 20 (100%)	10 / 10 (100%)	1	10 / 10 (100%)	1
PLPSAL-PWY~pyridoxal 5-phosphate salvage I	0.007	0.15	0.0087	0.0087	0.0085	0.0073	0.0071	0.0047	0.01	0.011	0.0052	-1.4	20 / 20 (100%)	10 / 10 (100%)	1	10 / 10 (100%)	1
THRESYN-PWY~superpathway of L-threonine biosynthesis	0.0074	0.15	0.039	0.039	0.04	0.033	0.032	0.013	0.044	0.044	0.021	-1.3	20 / 20 (100%)	10 / 10 (100%)	1	10 / 10 (100%)	1
GLUCONSUPER-PWY~D-gluconate degradation	0.0078	0.15	0.0056	0.0056	0.0041	0.004	0.0023	0.0044	0.0073	0.0059	0.0081	-1.8	20 / 20 (100%)	10 / 10 (100%)	1	10 / 10 (100%)	1
PWY0-166~superpathway of pyrimidine deoxyribonucleotides de novo biosynthesis (E. coli)	0.0078	0.15	0.011	0.0095	0.0028	0.0065	0.0021	0.013	0.013	0.0081	0.018	-2	17 / 20 (85%)	8 / 10 (80%)	0.8	9 / 10 (90%)	0.9
ANAEROFRUCAT-PWY~homolactic fermentation	0.0081	0.15	0.027	0.027	0.027	0.025	0.026	0.01	0.03	0.031	0.012	-1.2	20 / 20 (100%)	10 / 10 (100%)	1	10 / 10 (100%)	1
P124-PWY~Bifidobacterium shunt	0.0085	0.15	0.019	0.019	0.019	0.015	0.015	0.012	0.022	0.021	0.015	-1.5	20 / 20 (100%)	10 / 10 (100%)	1	10 / 10 (100%)	1
PWYQT-4429~CO2 fixation into oxaloacetate (anaplerotic)	0.0089	0.15	0.018	0.018	0.013	0.014	0.009	0.013	0.021	0.018	0.017	-1.5	20 / 20 (100%)	10 / 10 (100%)	1	10 / 10 (100%)	1
PWY0-1312~acetate and ATP formation from acetyl-CoA I	0.0089	0.15	0.025	0.025	0.027	0.022	0.024	0.0077	0.028	0.03	0.012	-1.3	20 / 20 (100%)	10 / 10 (100%)	1	10 / 10 (100%)	1
PWY-6901~superpathway of glucose and xylose degradation	0.0089	0.15	0.02	0.02	0.018	0.016	0.017	0.01	0.023	0.018	0.013	-1.4	20 / 20 (100%)	10 / 10 (100%)	1	10 / 10 (100%)	1
ETOH-ACETYLCOA-ANA-PWY~ethanol degradation I	0.0091	0.15	0.037	0.037	0.027	0.027	0.025	0.027	0.047	0.034	0.045	-1.7	20 / 20 (100%)	10 / 10 (100%)	1	10 / 10 (100%)	1
GLCMANNANAUT-PWY~superpathway of N-acetylglucosamine N-acetylmannosamine and N-acetylneuraminate degradation	0.0092	0.15	0.013	0.012	0.014	0.0097	0.011	0.0076	0.015	0.017	0.0098	-1.5	18 / 20 (90%)	9 / 10 (90%)	0.9	9 / 10 (90%)	0.9
TYRSYN~L-tyrosine biosynthesis I	0.0094	0.15	0.011	0.011	0.008	0.0073	0.005	0.0079	0.014	0.012	0.011	-1.9	20 / 20 (100%)	10 / 10 (100%)	1	10 / 10 (100%)	1
PWY-6628~superpathway of L-phenylalanine biosynthesis	0.0095	0.15	0.023	0.023	0.02	0.018	0.018	0.013	0.027	0.024	0.016	-1.5	20 / 20 (100%)	10 / 10 (100%)	1	10 / 10 (100%)	1
PWY-6163~chorismate biosynthesis from 3-dehydroquinate	0.0098	0.15	0.015	0.015	0.014	0.013	0.013	0.0054	0.017	0.018	0.0079	-1.3	20 / 20 (100%)	10 / 10 (100%)	1	10 / 10 (100%)	1
PWY0-541~cyclopropane fatty acid (CFA) biosynthesis	0.01	0.15	0.014	0.014	0.014	0.011	0.011	0.0082	0.017	0.019	0.011	-1.5	20 / 20 (100%)	10 / 10 (100%)	1	10 / 10 (100%)	1
PWY-5480~pyruvate fermentation to ethanol I	0.01	0.15	0.037	0.037	0.027	0.027	0.026	0.027	0.046	0.034	0.041	-1.7	20 / 20 (100%)	10 / 10 (100%)	1	10 / 10 (100%)	1
PWY-7388~octanoyl-[acyl-carrier protein] biosynthesis (mitochondria yeast)	0.01	0.15	0.068	0.068	0.047	0.057	0.041	0.049	0.078	0.06	0.066	-1.4	20 / 20 (100%)	10 / 10 (100%)	1	10 / 10 (100%)	1
PWY-7432~L-phenylalanine biosynthesis III (cytosolic plants)	0.01	0.15	0.011	0.011	0.0083	0.0076	0.0046	0.0089	0.014	0.011	0.012	-1.8	20 / 20 (100%)	10 / 10 (100%)	1	10 / 10 (100%)	1
PWY-6609~adenine and adenosine salvage III	0.01	0.15	0.0033	0.0033	0.0021	0.0023	0.0017	0.0031	0.0043	0.0029	0.0049	-1.9	20 / 20 (100%)	10 / 10 (100%)	1	10 / 10 (100%)	1
PWY0-781~aspartate superpathway	0.011	0.15	0.019	0.019	0.019	0.015	0.014	0.011	0.023	0.022	0.013	-1.5	20 / 20 (100%)	10 / 10 (100%)	1	10 / 10 (100%)	1
PWY-7179-1~purine deoxyribonucleosides degradation II	0.011	0.15	0.0039	0.0039	0.0023	0.0027	0.0019	0.0037	0.0051	0.0036	0.0058	-1.9	20 / 20 (100%)	10 / 10 (100%)	1	10 / 10 (100%)	1
PYRIDNUCSYN-PWY~NAD de novo biosynthesis I (from aspartate)	0.011	0.15	0.013	0.013	0.013	0.012	0.011	0.0085	0.014	0.015	0.0086	-1.2	20 / 20 (100%)	10 / 10 (100%)	1	10 / 10 (100%)	1
PWY-7179~purine deoxyribonucleosides degradation I	0.011	0.15	0.0041	0.0041	0.0024	0.0029	0.002	0.0038	0.0053	0.0038	0.0062	-1.8	20 / 20 (100%)	10 / 10 (100%)	1	10 / 10 (100%)	1
PWY-5485~pyruvate fermentation to acetate IV	0.011	0.15	0.033	0.033	0.032	0.029	0.031	0.01	0.037	0.035	0.016	-1.3	20 / 20 (100%)	10 / 10 (100%)	1	10 / 10 (100%)	1
PWY-5143~long-chain fatty acid activation	0.012	0.15	0.078	0.078	0.072	0.069	0.062	0.055	0.087	0.081	0.055	-1.3	20 / 20 (100%)	10 / 10 (100%)	1	10 / 10 (100%)	1
FASYN-ELONG-PWY~fatty acid elongation -- saturated	0.012	0.15	0.066	0.066	0.042	0.054	0.029	0.058	0.078	0.054	0.075	-1.4	20 / 20 (100%)	10 / 10 (100%)	1	10 / 10 (100%)	1
GLUAMCAT-PWY~N-acetylglucosamine degradation I	0.012	0.15	0.024	0.024	0.025	0.022	0.021	0.0083	0.026	0.026	0.01	-1.2	20 / 20 (100%)	10 / 10 (100%)	1	10 / 10 (100%)	1
PWY-7198~pyrimidine deoxyribonucleotides de novo biosynthesis IV	0.012	0.15	0.017	0.015	0.0078	0.012	0.0053	0.018	0.018	0.013	0.024	-1.5	18 / 20 (90%)	9 / 10 (90%)	0.9	9 / 10 (90%)	0.9
PWY-6333~acetaldehyde biosynthesis I	0.013	0.15	0.066	0.066	0.054	0.05	0.046	0.042	0.082	0.061	0.075	-1.6	20 / 20 (100%)	10 / 10 (100%)	1	10 / 10 (100%)	1
NAD-BIOSYNTHESIS-II~NAD salvage pathway III (to nicotinamide riboside)	0.013	0.15	0.027	0.027	0.025	0.023	0.025	0.015	0.031	0.025	0.016	-1.3	20 / 20 (100%)	10 / 10 (100%)	1	10 / 10 (100%)	1
GLUTORN-PWY~L-ornithine biosynthesis I	0.013	0.15	0.021	0.021	0.022	0.019	0.021	0.007	0.023	0.025	0.01	-1.2	20 / 20 (100%)	10 / 10 (100%)	1	10 / 10 (100%)	1
PWY-6545~pyrimidine deoxyribonucleotides de novo biosynthesis III	0.014	0.15	0.012	0.011	0.0034	0.0077	0.0024	0.015	0.014	0.0096	0.02	-1.8	19 / 20 (95%)	9 / 10 (90%)	0.9	10 / 10 (100%)	1
PHESYN~L-phenylalanine biosynthesis I	0.014	0.15	0.032	0.032	0.026	0.024	0.016	0.019	0.039	0.03	0.029	-1.6	20 / 20 (100%)	10 / 10 (100%)	1	10 / 10 (100%)	1
GLUTDEG-PWY~L-glutamate degradation II	0.014	0.15	0.051	0.051	0.047	0.038	0.033	0.028	0.064	0.055	0.044	-1.7	20 / 20 (100%)	10 / 10 (100%)	1	10 / 10 (100%)	1
PWY0-1317~L-lactaldehyde degradation (aerobic)	0.015	0.15	0.0095	0.0095	0.0068	0.0075	0.004	0.009	0.012	0.0086	0.011	-1.6	20 / 20 (100%)	10 / 10 (100%)	1	10 / 10 (100%)	1
P441-PWY~superpathway of N-acetylneuraminate degradation	0.016	0.15	0.013	0.013	0.011	0.01	0.0071	0.0095	0.016	0.014	0.014	-1.6	20 / 20 (100%)	10 / 10 (100%)	1	10 / 10 (100%)	1
PWY-5097~L-lysine biosynthesis VI	0.016	0.15	0.025	0.025	0.026	0.023	0.025	0.0072	0.027	0.028	0.0093	-1.2	20 / 20 (100%)	10 / 10 (100%)	1	10 / 10 (100%)	1
HOMOSERSYN-PWY~L-homoserine biosynthesis	0.016	0.15	0.035	0.035	0.036	0.032	0.033	0.012	0.039	0.036	0.014	-1.2	20 / 20 (100%)	10 / 10 (100%)	1	10 / 10 (100%)	1
PWY-5989~stearate biosynthesis II (bacteria and plants)	0.017	0.15	0.063	0.063	0.036	0.052	0.03	0.055	0.073	0.048	0.072	-1.4	20 / 20 (100%)	10 / 10 (100%)	1	10 / 10 (100%)	1
PWY-5783~octaprenyl diphosphate biosynthesis	0.017	0.15	0.014	0.014	0.013	0.012	0.013	0.0079	0.015	0.014	0.008	-1.2	20 / 20 (100%)	10 / 10 (100%)	1	10 / 10 (100%)	1
TREDEGLOW-PWY~trehalose degradation I (low osmolarity)	0.017	0.15	0.03	0.03	0.025	0.023	0.014	0.022	0.036	0.027	0.031	-1.6	20 / 20 (100%)	10 / 10 (100%)	1	10 / 10 (100%)	1
PWY-7971~adenosylcobinamide-GDP salvage from cobinamide I	0.017	0.15	0.0032	0.0032	0.002	0.0022	0.0014	0.0024	0.0041	0.003	0.0046	-1.9	20 / 20 (100%)	10 / 10 (100%)	1	10 / 10 (100%)	1
PWY-7204~pyridoxal 5-phosphate salvage II (plants)	0.017	0.15	0.007	0.007	0.0048	0.0057	0.0029	0.0056	0.0083	0.0067	0.0069	-1.5	20 / 20 (100%)	10 / 10 (100%)	1	10 / 10 (100%)	1
PWY-5941~glycogen degradation II	0.017	0.15	0.046	0.046	0.042	0.04	0.04	0.022	0.051	0.048	0.026	-1.3	20 / 20 (100%)	10 / 10 (100%)	1	10 / 10 (100%)	1
PWY-7518~atromentin biosynthesis	0.018	0.15	0.011	0.011	0.0081	0.0073	0.0044	0.0078	0.014	0.014	0.012	-1.9	20 / 20 (100%)	10 / 10 (100%)	1	10 / 10 (100%)	1
PWY-8004~Entner-Doudoroff pathway I	0.018	0.15	0.0047	0.0047	0.0024	0.0034	0.00098	0.0048	0.006	0.0037	0.0076	-1.8	20 / 20 (100%)	10 / 10 (100%)	1	10 / 10 (100%)	1
PENTOSE-P-PWY~pentose phosphate pathway	0.018	0.15	0.022	0.022	0.021	0.018	0.02	0.011	0.026	0.021	0.014	-1.4	20 / 20 (100%)	10 / 10 (100%)	1	10 / 10 (100%)	1
PWY-5121~superpathway of geranylgeranyl diphosphate biosynthesis II (via MEP)	0.018	0.15	0.013	0.013	0.014	0.011	0.012	0.0072	0.015	0.014	0.0076	-1.4	20 / 20 (100%)	10 / 10 (100%)	1	10 / 10 (100%)	1
PWY0-981~taurine degradation IV	0.018	0.15	0.0024	0.0023	0.00096	0.0015	0.00043	0.0029	0.003	0.0015	0.0049	-2	19 / 20 (95%)	9 / 10 (90%)	0.9	10 / 10 (100%)	1
PWY-5886~4-hydroxyphenylpyruvate biosynthesis	0.018	0.15	0.011	0.011	0.0081	0.0073	0.0044	0.0078	0.014	0.014	0.012	-1.9	20 / 20 (100%)	10 / 10 (100%)	1	10 / 10 (100%)	1
ASPARTATE-DEG1-PWY~L-aspartate degradation I	0.019	0.15	0.087	0.087	0.079	0.065	0.053	0.048	0.11	0.093	0.081	-1.7	20 / 20 (100%)	10 / 10 (100%)	1	10 / 10 (100%)	1
PWY-6630~superpathway of L-tyrosine biosynthesis	0.019	0.15	0.014	0.014	0.011	0.012	0.01	0.0088	0.017	0.014	0.011	-1.4	20 / 20 (100%)	10 / 10 (100%)	1	10 / 10 (100%)	1
ASPARTATESYN-PWY~L-aspartate biosynthesis	0.019	0.15	0.087	0.087	0.079	0.065	0.053	0.048	0.11	0.093	0.081	-1.7	20 / 20 (100%)	10 / 10 (100%)	1	10 / 10 (100%)	1
PWY-7663~gondoate biosynthesis (anaerobic)	0.019	0.15	0.066	0.066	0.033	0.053	0.027	0.058	0.078	0.049	0.077	-1.5	20 / 20 (100%)	10 / 10 (100%)	1	10 / 10 (100%)	1
PWY0-1433~tetrahydromonapterin biosynthesis	0.019	0.15	0.0022	0.0018	0.00032	0.0012	0.00029	0.0025	0.0024	0.0014	0.004	-2	16 / 20 (80%)	8 / 10 (80%)	0.8	8 / 10 (80%)	0.8
PWY-6374~vibriobactin biosynthesis	0.019	0.15	0.0044	0.0042	0.0023	0.003	0.00089	0.0053	0.0054	0.0033	0.0074	-1.8	19 / 20 (95%)	9 / 10 (90%)	0.9	10 / 10 (100%)	1
PWY-7392~taxadiene biosynthesis (engineered)	0.019	0.15	0.012	0.012	0.012	0.01	0.012	0.0074	0.014	0.012	0.008	-1.4	20 / 20 (100%)	10 / 10 (100%)	1	10 / 10 (100%)	1
ARGSYNBSUB-PWY~L-arginine biosynthesis II (acetyl cycle)	0.02	0.15	0.022	0.022	0.026	0.02	0.024	0.01	0.024	0.029	0.013	-1.2	20 / 20 (100%)	10 / 10 (100%)	1	10 / 10 (100%)	1
PWY-6282~palmitoleate biosynthesis I (from (5Z)-dodec-5-enoate)	0.02	0.15	0.065	0.065	0.032	0.053	0.027	0.058	0.077	0.048	0.077	-1.5	20 / 20 (100%)	10 / 10 (100%)	1	10 / 10 (100%)	1
SERSYN-PWY~L-serine biosynthesis I	0.021	0.15	0.022	0.022	0.024	0.019	0.022	0.0095	0.025	0.027	0.012	-1.3	20 / 20 (100%)	10 / 10 (100%)	1	10 / 10 (100%)	1
COBALSYN-PWY~superpathway of adenosylcobalamin salvage from cobinamide I	0.021	0.15	0.0059	0.0059	0.0051	0.005	0.004	0.0037	0.0067	0.0056	0.0058	-1.3	20 / 20 (100%)	10 / 10 (100%)	1	10 / 10 (100%)	1
PWY-7664~oleate biosynthesis IV (anaerobic)	0.021	0.15	0.064	0.064	0.03	0.052	0.025	0.058	0.076	0.046	0.076	-1.5	20 / 20 (100%)	10 / 10 (100%)	1	10 / 10 (100%)	1
ALL-CHORISMATE-PWY~superpathway of chorismate metabolism	0.022	0.15	0.0045	0.0041	0.002	0.0027	0.00079	0.0049	0.0054	0.0028	0.0083	-2	18 / 20 (90%)	8 / 10 (80%)	0.8	10 / 10 (100%)	1
PWY-6284~superpathway of unsaturated fatty acids biosynthesis (E. coli)	0.022	0.15	0.063	0.063	0.029	0.052	0.024	0.058	0.075	0.043	0.077	-1.4	20 / 20 (100%)	10 / 10 (100%)	1	10 / 10 (100%)	1
PWY-6614~tetrahydrofolate biosynthesis	0.022	0.15	0.0097	0.0092	0.0085	0.0068	0.005	0.0071	0.012	0.0085	0.01	-1.8	19 / 20 (95%)	9 / 10 (90%)	0.9	10 / 10 (100%)	1
PWY-5971~palmitate biosynthesis II (bacteria and plants)	0.022	0.15	0.064	0.064	0.029	0.052	0.025	0.056	0.075	0.048	0.074	-1.4	20 / 20 (100%)	10 / 10 (100%)	1	10 / 10 (100%)	1
DETOX1-PWY~superoxide radicals degradation	0.022	0.15	0.0075	0.0075	0.0039	0.0059	0.0017	0.01	0.0091	0.0055	0.012	-1.5	20 / 20 (100%)	10 / 10 (100%)	1	10 / 10 (100%)	1
PWY-5122~geranyl diphosphate biosynthesis	0.022	0.15	0.012	0.012	0.012	0.0099	0.01	0.0072	0.014	0.012	0.0084	-1.4	20 / 20 (100%)	10 / 10 (100%)	1	10 / 10 (100%)	1
PWY-5816~all trans undecaprenyl diphosphate biosynthesis	0.022	0.15	0.012	0.012	0.012	0.0099	0.01	0.0072	0.014	0.012	0.0084	-1.4	20 / 20 (100%)	10 / 10 (100%)	1	10 / 10 (100%)	1
PWY-6285~superpathway of fatty acids biosynthesis (E. coli)	0.022	0.15	0.063	0.063	0.028	0.052	0.025	0.057	0.075	0.046	0.075	-1.4	20 / 20 (100%)	10 / 10 (100%)	1	10 / 10 (100%)	1
PWY-7969~5-hydroxybenzimidazolyl adenosylcobamide biosynthesis from adenosylcobinamide-GDP	0.023	0.15	0.0065	0.0065	0.0041	0.0056	0.0038	0.0044	0.0075	0.0054	0.0066	-1.3	20 / 20 (100%)	10 / 10 (100%)	1	10 / 10 (100%)	1
PWY-7968~5-methylbenzimidazolyl adenosylcobamide biosynthesis from adenosylcobinamide-GDP	0.023	0.15	0.0065	0.0065	0.0041	0.0056	0.0038	0.0044	0.0075	0.0054	0.0066	-1.3	20 / 20 (100%)	10 / 10 (100%)	1	10 / 10 (100%)	1
PWY-7967~5-methoxybenzimidazolyl adenosylcobamide biosynthesis from adenosylcobinamide-GDP	0.023	0.15	0.0065	0.0065	0.0041	0.0056	0.0038	0.0044	0.0075	0.0054	0.0066	-1.3	20 / 20 (100%)	10 / 10 (100%)	1	10 / 10 (100%)	1
PWY-5509~adenosylcobalamin biosynthesis from adenosylcobinamide-GDP I	0.023	0.15	0.0065	0.0065	0.0041	0.0056	0.0038	0.0044	0.0075	0.0054	0.0066	-1.3	20 / 20 (100%)	10 / 10 (100%)	1	10 / 10 (100%)	1
PWY-7964~adeninyl adenosylcobamide biosynthesis from adenosylcobinamide-GDP	0.023	0.15	0.0065	0.0065	0.0041	0.0056	0.0038	0.0044	0.0075	0.0054	0.0066	-1.3	20 / 20 (100%)	10 / 10 (100%)	1	10 / 10 (100%)	1
ARABCAT-PWY~L-arabinose degradation I	0.023	0.15	0.013	0.013	0.009	0.011	0.0069	0.011	0.016	0.011	0.014	-1.5	20 / 20 (100%)	10 / 10 (100%)	1	10 / 10 (100%)	1
PWY-7965~2-methyladeninyl adenosylcobamide biosynthesis from adenosylcobinamide-GDP	0.023	0.15	0.0065	0.0065	0.0041	0.0056	0.0038	0.0044	0.0075	0.0054	0.0066	-1.3	20 / 20 (100%)	10 / 10 (100%)	1	10 / 10 (100%)	1
PWY-7970~benzimidazolyl adenosylcobamide biosynthesis from adenosylcobinamide-GDP	0.023	0.15	0.0065	0.0065	0.0041	0.0056	0.0038	0.0044	0.0075	0.0054	0.0066	-1.3	20 / 20 (100%)	10 / 10 (100%)	1	10 / 10 (100%)	1
PWY-7966~5-methoxy-6-methylbenzimidazolyl adenosylcobamide biosynthesis from adenosylcobinamide-GDP	0.023	0.15	0.0065	0.0065	0.0041	0.0056	0.0038	0.0044	0.0075	0.0054	0.0066	-1.3	20 / 20 (100%)	10 / 10 (100%)	1	10 / 10 (100%)	1
PWY0-1391~S-methyl-5-thioadenosine degradation IV	0.024	0.15	0.0027	0.0027	0.0016	0.0021	0.0011	0.0025	0.0033	0.0022	0.0035	-1.6	20 / 20 (100%)	10 / 10 (100%)	1	10 / 10 (100%)	1
PWY-5120~geranylgeranyl diphosphate biosynthesis	0.025	0.15	0.012	0.012	0.012	0.01	0.01	0.0076	0.014	0.012	0.0086	-1.4	20 / 20 (100%)	10 / 10 (100%)	1	10 / 10 (100%)	1
PWY3O-4106~NAD salvage pathway IV (from nicotinamide riboside)	0.025	0.15	0.0034	0.0034	0.0015	0.0023	0.0011	0.0035	0.0045	0.0023	0.0055	-2	20 / 20 (100%)	10 / 10 (100%)	1	10 / 10 (100%)	1
PWY0-862~(5Z)-dodecenoate biosynthesis I	0.025	0.15	0.061	0.061	0.027	0.05	0.023	0.057	0.073	0.04	0.076	-1.5	20 / 20 (100%)	10 / 10 (100%)	1	10 / 10 (100%)	1
PWY-5156~superpathway of fatty acid biosynthesis II (plant)	0.025	0.15	0.063	0.063	0.03	0.051	0.025	0.055	0.074	0.047	0.073	-1.5	20 / 20 (100%)	10 / 10 (100%)	1	10 / 10 (100%)	1
PWY0-162~superpathway of pyrimidine ribonucleotides de novo biosynthesis	0.026	0.15	0.021	0.021	0.021	0.019	0.018	0.01	0.024	0.022	0.01	-1.3	20 / 20 (100%)	10 / 10 (100%)	1	10 / 10 (100%)	1
PWY0-1297~superpathway of purine deoxyribonucleosides degradation	0.026	0.15	0.0048	0.0048	0.0028	0.0036	0.0025	0.0051	0.0061	0.0041	0.0069	-1.7	20 / 20 (100%)	10 / 10 (100%)	1	10 / 10 (100%)	1
PWY-5755~4-hydroxybenzoate biosynthesis II (bacteria)	0.027	0.15	0.0015	0.0014	0.00041	0.0011	0.00039	0.0021	0.0018	0.0012	0.0024	-1.6	19 / 20 (95%)	9 / 10 (90%)	0.9	10 / 10 (100%)	1
PWY-6896~thiamine salvage I	0.027	0.15	0.0025	0.0022	0.001	0.0015	0.00046	0.0026	0.0029	0.0016	0.0045	-1.9	18 / 20 (90%)	9 / 10 (90%)	0.9	9 / 10 (90%)	0.9
PWY-5901~23-dihydroxybenzoate biosynthesis	0.027	0.15	0.0042	0.004	0.0022	0.0029	0.00083	0.0052	0.0051	0.0031	0.0071	-1.8	19 / 20 (95%)	9 / 10 (90%)	0.9	10 / 10 (100%)	1
THISYN-PWY~superpathway of thiamine diphosphate biosynthesis I	0.028	0.15	0.0039	0.0037	0.0017	0.0027	0.00075	0.005	0.0046	0.0028	0.0065	-1.7	19 / 20 (95%)	9 / 10 (90%)	0.9	10 / 10 (100%)	1
PWY-5489~methyl parathion degradation	0.028	0.15	0.0024	0.0024	0.0011	0.0018	0.00072	0.0029	0.0031	0.0019	0.0037	-1.7	20 / 20 (100%)	10 / 10 (100%)	1	10 / 10 (100%)	1
DETOX1-PWY-1~reactive oxygen species degradation	0.028	0.15	0.0053	0.0053	0.0023	0.004	0.0011	0.0081	0.0066	0.004	0.0095	-1.6	20 / 20 (100%)	10 / 10 (100%)	1	10 / 10 (100%)	1
GLYOXYLATE-BYPASS~glyoxylate cycle	0.028	0.15	0.0044	0.0044	0.0021	0.0032	0.0011	0.0057	0.0057	0.0032	0.0083	-1.8	20 / 20 (100%)	10 / 10 (100%)	1	10 / 10 (100%)	1
PWY-5490~paraoxon degradation	0.028	0.15	0.0024	0.0024	0.0011	0.0018	0.00072	0.0029	0.0031	0.0019	0.0037	-1.7	20 / 20 (100%)	10 / 10 (100%)	1	10 / 10 (100%)	1
PWY-6895~superpathway of thiamine diphosphate biosynthesis II	0.029	0.15	0.0039	0.0037	0.0018	0.0027	0.00076	0.0051	0.0047	0.0029	0.0066	-1.7	19 / 20 (95%)	9 / 10 (90%)	0.9	10 / 10 (100%)	1
PWY-5898~superpathway of menaquinol-12 biosynthesis	0.029	0.15	0.003	0.003	0.0017	0.0021	0.0006	0.0037	0.0038	0.0023	0.0056	-1.8	20 / 20 (100%)	10 / 10 (100%)	1	10 / 10 (100%)	1
ALKANEMONOX-PWY~two-component alkanesulfonate monooxygenase	0.029	0.15	0.0054	0.0054	0.0025	0.0037	0.0011	0.0063	0.0072	0.0036	0.011	-1.9	20 / 20 (100%)	10 / 10 (100%)	1	10 / 10 (100%)	1
PWY-6617~adenosine nucleotides degradation III	0.029	0.15	0.0086	0.0086	0.0065	0.0065	0.0051	0.0073	0.011	0.0082	0.012	-1.7	20 / 20 (100%)	10 / 10 (100%)	1	10 / 10 (100%)	1
PWY-5896~superpathway of menaquinol-10 biosynthesis	0.029	0.15	0.003	0.003	0.0017	0.0021	0.0006	0.0037	0.0038	0.0023	0.0056	-1.8	20 / 20 (100%)	10 / 10 (100%)	1	10 / 10 (100%)	1
GLUCARDEG-PWY~D-glucarate degradation I	0.029	0.15	0.0064	0.0052	0.0016	0.0034	0.0012	0.0068	0.0069	0.0043	0.01	-2	16 / 20 (80%)	8 / 10 (80%)	0.8	8 / 10 (80%)	0.8
PWY-5850~superpathway of menaquinol-6 biosynthesis I	0.029	0.15	0.003	0.003	0.0017	0.0021	0.0006	0.0037	0.0038	0.0023	0.0056	-1.8	20 / 20 (100%)	10 / 10 (100%)	1	10 / 10 (100%)	1
PWY-5899~superpathway of menaquinol-13 biosynthesis	0.029	0.15	0.003	0.003	0.0017	0.0021	0.0006	0.0037	0.0038	0.0023	0.0056	-1.8	20 / 20 (100%)	10 / 10 (100%)	1	10 / 10 (100%)	1
PWY-5840~superpathway of menaquinol-7 biosynthesis	0.029	0.15	0.003	0.003	0.0017	0.0021	0.00059	0.0037	0.0038	0.0023	0.0055	-1.8	20 / 20 (100%)	10 / 10 (100%)	1	10 / 10 (100%)	1
PWY-5845~superpathway of menaquinol-9 biosynthesis	0.029	0.15	0.003	0.003	0.0017	0.0021	0.0006	0.0037	0.0038	0.0023	0.0056	-1.8	20 / 20 (100%)	10 / 10 (100%)	1	10 / 10 (100%)	1
PWY-5897~superpathway of menaquinol-11 biosynthesis	0.03	0.15	0.0047	0.0047	0.0025	0.0036	0.0019	0.0045	0.0057	0.0028	0.0064	-1.6	20 / 20 (100%)	10 / 10 (100%)	1	10 / 10 (100%)	1
PWY-5350~thiosulfate disproportionation IV (rhodanese)	0.03	0.15	0.011	0.011	0.0081	0.0083	0.0075	0.0071	0.014	0.01	0.013	-1.7	20 / 20 (100%)	10 / 10 (100%)	1	10 / 10 (100%)	1
P105-PWY~TCA cycle IV (2-oxoglutarate decarboxylase)	0.03	0.15	0.0068	0.0068	0.003	0.0046	0.0015	0.0084	0.009	0.0049	0.014	-2	20 / 20 (100%)	10 / 10 (100%)	1	10 / 10 (100%)	1
PWY-561~superpathway of glyoxylate cycle and fatty acid degradation	0.03	0.15	0.0089	0.0089	0.0043	0.0062	0.0018	0.011	0.012	0.0066	0.017	-1.9	20 / 20 (100%)	10 / 10 (100%)	1	10 / 10 (100%)	1
PWY-6353~purine nucleotides degradation II (aerobic)	0.03	0.15	0.0084	0.0084	0.0055	0.0064	0.004	0.01	0.01	0.0068	0.013	-1.6	20 / 20 (100%)	10 / 10 (100%)	1	10 / 10 (100%)	1
XYLCAT-PWY~D-xylose degradation I	0.03	0.15	0.024	0.024	0.018	0.019	0.017	0.014	0.029	0.021	0.023	-1.5	20 / 20 (100%)	10 / 10 (100%)	1	10 / 10 (100%)	1
PWY-7013~(S)-propane-12-diol degradation	0.031	0.15	0.013	0.0095	0.0024	0.0041	0.0019	0.008	0.015	0.005	0.028	-3.7	15 / 20 (75%)	7 / 10 (70%)	0.7	8 / 10 (80%)	0.8
PWY-1269~CMP-3-deoxy-D-manno-octulosonate biosynthesis	0.031	0.15	0.0063	0.0063	0.0059	0.0051	0.0037	0.0045	0.0074	0.0065	0.0058	-1.5	20 / 20 (100%)	10 / 10 (100%)	1	10 / 10 (100%)	1
PWY-2781~cis-zeatin biosynthesis	0.031	0.15	0.017	0.017	0.019	0.016	0.018	0.0063	0.017	0.02	0.0065	-1.1	20 / 20 (100%)	10 / 10 (100%)	1	10 / 10 (100%)	1
PWY-6579~superpathway of guanine and guanosine salvage	0.031	0.15	0.0026	0.0025	0.0014	0.0017	0.001	0.0027	0.0032	0.0021	0.0044	-1.9	19 / 20 (95%)	9 / 10 (90%)	0.9	10 / 10 (100%)	1
PWY-1881~formate oxidation to CO2	0.032	0.15	0.015	0.015	0.008	0.011	0.0041	0.019	0.02	0.012	0.028	-1.8	20 / 20 (100%)	10 / 10 (100%)	1	10 / 10 (100%)	1
PWY-6147~6-hydroxymethyl-dihydropterin diphosphate biosynthesis I	0.032	0.15	0.0022	0.002	0.00098	0.0014	0.00033	0.0026	0.0026	0.0015	0.0038	-1.9	18 / 20 (90%)	9 / 10 (90%)	0.9	9 / 10 (90%)	0.9
PWY-5838~superpathway of menaquinol-8 biosynthesis I	0.032	0.15	0.0045	0.0045	0.0024	0.0036	0.0019	0.0044	0.0055	0.0028	0.0061	-1.5	20 / 20 (100%)	10 / 10 (100%)	1	10 / 10 (100%)	1
PWY-5138~unsaturated even numbered fatty acid Î²-oxidation	0.033	0.15	0.01	0.01	0.005	0.0071	0.0025	0.012	0.014	0.0075	0.019	-2	20 / 20 (100%)	10 / 10 (100%)	1	10 / 10 (100%)	1
P185-PWY~formaldehyde assimilation III (dihydroxyacetone cycle)	0.033	0.15	0.0097	0.0097	0.0048	0.0068	0.0029	0.0097	0.013	0.0079	0.017	-1.9	20 / 20 (100%)	10 / 10 (100%)	1	10 / 10 (100%)	1
PWY-1001~cellulose biosynthesis	0.033	0.15	0.018	0.018	0.011	0.015	0.0086	0.018	0.021	0.013	0.021	-1.4	20 / 20 (100%)	10 / 10 (100%)	1	10 / 10 (100%)	1
CYANCAT-PWY~cyanate degradation	0.033	0.15	0.014	0.014	0.014	0.011	0.011	0.0082	0.016	0.017	0.0078	-1.5	20 / 20 (100%)	10 / 10 (100%)	1	10 / 10 (100%)	1
PWY-6629~superpathway of L-tryptophan biosynthesis	0.033	0.15	0.0047	0.0047	0.0023	0.0033	0.001	0.006	0.0062	0.0034	0.0091	-1.9	20 / 20 (100%)	10 / 10 (100%)	1	10 / 10 (100%)	1
SO4ASSIM-PWY~assimilatory sulfate reduction I	0.033	0.15	0.0074	0.0067	0.0032	0.0044	0.0014	0.0074	0.0089	0.0046	0.014	-2	18 / 20 (90%)	9 / 10 (90%)	0.9	9 / 10 (90%)	0.9
PWY-6164~3-dehydroquinate biosynthesis I	0.033	0.15	0.03	0.03	0.027	0.027	0.026	0.014	0.032	0.029	0.016	-1.2	20 / 20 (100%)	10 / 10 (100%)	1	10 / 10 (100%)	1
GLYSYN-THR-PWY~glycine biosynthesis IV	0.034	0.15	0.015	0.015	0.015	0.012	0.012	0.0067	0.017	0.017	0.0075	-1.4	20 / 20 (100%)	10 / 10 (100%)	1	10 / 10 (100%)	1
KDO-LIPASYN-PWY~(Kdo)2-lipid A biosynthesis I	0.034	0.15	0.003	0.003	0.0015	0.0022	0.00062	0.0038	0.0039	0.0022	0.0058	-1.8	20 / 20 (100%)	10 / 10 (100%)	1	10 / 10 (100%)	1
POLYISOPRENSYN-PWY~polyisoprenoid biosynthesis (E. coli)	0.034	0.15	0.011	0.011	0.011	0.009	0.01	0.0065	0.012	0.011	0.0065	-1.3	20 / 20 (100%)	10 / 10 (100%)	1	10 / 10 (100%)	1
PWY66-21~ethanol degradation II	0.034	0.15	0.02	0.02	0.01	0.013	0.004	0.022	0.028	0.014	0.043	-2.2	20 / 20 (100%)	10 / 10 (100%)	1	10 / 10 (100%)	1
PWY-5345~superpathway of L-methionine biosynthesis (by sulfhydrylation)	0.035	0.15	0.012	0.011	0.0056	0.0074	0.0022	0.013	0.015	0.0074	0.022	-2	18 / 20 (90%)	9 / 10 (90%)	0.9	9 / 10 (90%)	0.9
PWY0-1319~CDP-diacylglycerol biosynthesis II	0.035	0.15	0.0043	0.0043	0.0027	0.0032	0.0016	0.0047	0.0054	0.0035	0.0064	-1.7	20 / 20 (100%)	10 / 10 (100%)	1	10 / 10 (100%)	1
PWY-7094~fatty acid salvage	0.035	0.15	0.012	0.012	0.006	0.0084	0.0025	0.014	0.016	0.0083	0.023	-1.9	20 / 20 (100%)	10 / 10 (100%)	1	10 / 10 (100%)	1
PWY-5667~CDP-diacylglycerol biosynthesis I	0.035	0.15	0.0043	0.0043	0.0027	0.0032	0.0016	0.0047	0.0054	0.0035	0.0064	-1.7	20 / 20 (100%)	10 / 10 (100%)	1	10 / 10 (100%)	1
PWY-5137~fatty acid Î²-oxidation III (unsaturated odd number)	0.035	0.15	0.0061	0.0061	0.0031	0.0047	0.0013	0.0094	0.0076	0.0047	0.0098	-1.6	20 / 20 (100%)	10 / 10 (100%)	1	10 / 10 (100%)	1
FERMENTATION-PWY~mixed acid fermentation	0.035	0.15	0.01	0.01	0.0052	0.0071	0.0021	0.012	0.013	0.0076	0.019	-1.8	20 / 20 (100%)	10 / 10 (100%)	1	10 / 10 (100%)	1
PWY-7856~heme a biosynthesis	0.036	0.15	0.0022	0.002	0.00097	0.0014	0.00047	0.0025	0.0025	0.0015	0.0036	-1.8	18 / 20 (90%)	9 / 10 (90%)	0.9	9 / 10 (90%)	0.9
TCA~TCA cycle I (prokaryotic)	0.036	0.15	0.0074	0.0074	0.0036	0.0056	0.0021	0.0099	0.0093	0.0064	0.013	-1.7	20 / 20 (100%)	10 / 10 (100%)	1	10 / 10 (100%)	1
SULFATE-CYS-PWY~superpathway of sulfate assimilation and cysteine biosynthesis	0.036	0.15	0.0064	0.0064	0.0029	0.0043	0.0015	0.0071	0.0085	0.0044	0.012	-2	20 / 20 (100%)	10 / 10 (100%)	1	10 / 10 (100%)	1
PWY4LZ-257~superpathway of fermentation (Chlamydomonas reinhardtii)	0.037	0.15	0.014	0.014	0.0075	0.01	0.0035	0.017	0.017	0.011	0.024	-1.7	20 / 20 (100%)	10 / 10 (100%)	1	10 / 10 (100%)	1
ALANINE-SYN2-PWY~L-alanine biosynthesis II	0.037	0.15	0.015	0.015	0.014	0.013	0.014	0.0097	0.017	0.014	0.0096	-1.3	20 / 20 (100%)	10 / 10 (100%)	1	10 / 10 (100%)	1
PWY0-1315~L-lactaldehyde degradation (anaerobic)	0.037	0.15	0.02	0.02	0.019	0.017	0.018	0.0097	0.022	0.019	0.011	-1.3	20 / 20 (100%)	10 / 10 (100%)	1	10 / 10 (100%)	1
PWY-5913~partial TCA cycle (obligate autotrophs)	0.037	0.15	0.0092	0.0092	0.0043	0.006	0.002	0.01	0.012	0.0063	0.019	-2	20 / 20 (100%)	10 / 10 (100%)	1	10 / 10 (100%)	1
ENTBACSYN-PWY~enterobactin biosynthesis	0.037	0.15	0.0035	0.0035	0.0018	0.0027	0.00085	0.0047	0.0044	0.0028	0.0057	-1.6	20 / 20 (100%)	10 / 10 (100%)	1	10 / 10 (100%)	1
PWY-6121~5-aminoimidazole ribonucleotide biosynthesis I	0.037	0.15	0.027	0.027	0.027	0.025	0.023	0.011	0.028	0.027	0.011	-1.1	20 / 20 (100%)	10 / 10 (100%)	1	10 / 10 (100%)	1
GALACTARDEG-PWY~D-galactarate degradation I	0.037	0.15	0.0072	0.0058	0.0017	0.0041	0.0013	0.0085	0.0075	0.0051	0.011	-1.8	16 / 20 (80%)	8 / 10 (80%)	0.8	8 / 10 (80%)	0.8
PROUT-PWY~L-proline degradation	0.037	0.15	0.012	0.012	0.0087	0.0097	0.0051	0.011	0.015	0.011	0.016	-1.5	20 / 20 (100%)	10 / 10 (100%)	1	10 / 10 (100%)	1
ALANINE-DEG3-PWY~L-alanine degradation III	0.037	0.15	0.015	0.015	0.014	0.013	0.014	0.0097	0.017	0.014	0.0096	-1.3	20 / 20 (100%)	10 / 10 (100%)	1	10 / 10 (100%)	1
HOMOSER-THRESYN-PWY~L-threonine biosynthesis	0.037	0.15	0.013	0.013	0.013	0.012	0.012	0.0073	0.015	0.014	0.01	-1.2	20 / 20 (100%)	10 / 10 (100%)	1	10 / 10 (100%)	1
PWY-7003~glycerol degradation to butanol	0.038	0.15	0.0089	0.008	0.0039	0.0055	0.0017	0.0095	0.011	0.0055	0.016	-2	18 / 20 (90%)	9 / 10 (90%)	0.9	9 / 10 (90%)	0.9
KDO-NAGLIPASYN-PWY~superpathway of (Kdo)2-lipid A biosynthesis	0.038	0.15	0.0029	0.0029	0.0015	0.002	0.00064	0.0034	0.0037	0.0021	0.0054	-1.8	20 / 20 (100%)	10 / 10 (100%)	1	10 / 10 (100%)	1
ARG%2bPOLYAMINE-SYN~superpathway of arginine and polyamine biosynthesis	0.038	0.15	0.0064	0.0064	0.0033	0.0048	0.0024	0.0076	0.0079	0.0053	0.0097	-1.6	20 / 20 (100%)	10 / 10 (100%)	1	10 / 10 (100%)	1
PWY-6536~4-aminobutanoate degradation III	0.038	0.15	0.0095	0.0095	0.0038	0.0054	0.0021	0.0087	0.014	0.0055	0.022	-2.6	20 / 20 (100%)	10 / 10 (100%)	1	10 / 10 (100%)	1
PWY-6611~adenine and adenosine salvage V	0.038	0.15	0.0031	0.0031	0.0016	0.0022	0.00096	0.0036	0.004	0.0026	0.0055	-1.8	20 / 20 (100%)	10 / 10 (100%)	1	10 / 10 (100%)	1
PWY0-1471~uracil degradation III	0.038	0.15	0.003	0.0028	0.0015	0.0021	0.00056	0.0037	0.0035	0.0025	0.0049	-1.7	19 / 20 (95%)	9 / 10 (90%)	0.9	10 / 10 (100%)	1
ARGSYN-PWY~L-arginine biosynthesis I (via L-ornithine)	0.039	0.15	0.025	0.025	0.028	0.023	0.025	0.0084	0.027	0.031	0.011	-1.2	20 / 20 (100%)	10 / 10 (100%)	1	10 / 10 (100%)	1
PWY66-398~TCA cycle III (animals)	0.039	0.15	0.0067	0.0067	0.0033	0.0048	0.0016	0.0082	0.0085	0.0053	0.011	-1.8	20 / 20 (100%)	10 / 10 (100%)	1	10 / 10 (100%)	1
PWY66-366~flavin biosynthesis IV (mammalian)	0.039	0.15	0.017	0.017	0.017	0.015	0.015	0.0066	0.019	0.017	0.01	-1.3	20 / 20 (100%)	10 / 10 (100%)	1	10 / 10 (100%)	1
TCA-GLYOX-BYPASS~superpathway of glyoxylate bypass and TCA	0.039	0.15	0.0069	0.0069	0.0034	0.0052	0.002	0.0094	0.0086	0.0059	0.011	-1.7	20 / 20 (100%)	10 / 10 (100%)	1	10 / 10 (100%)	1
ENTNER-DOUDOROFF-PWY~Entner-Doudoroff shunt	0.039	0.15	0.004	0.0036	0.002	0.0026	0.00092	0.0043	0.0046	0.0025	0.0068	-1.8	18 / 20 (90%)	9 / 10 (90%)	0.9	9 / 10 (90%)	0.9
PWY-7343~UDP-Î±-D-glucose biosynthesis I	0.039	0.15	0.019	0.019	0.019	0.017	0.019	0.012	0.021	0.021	0.015	-1.2	20 / 20 (100%)	10 / 10 (100%)	1	10 / 10 (100%)	1
PWY-5861~superpathway of demethylmenaquinol-8 biosynthesis I	0.039	0.15	0.003	0.003	0.0017	0.0022	0.00058	0.0037	0.0038	0.0023	0.0056	-1.7	20 / 20 (100%)	10 / 10 (100%)	1	10 / 10 (100%)	1
PWY-5464~superpathway of cytosolic glycolysis (plants) pyruvate dehydrogenase and TCA cycle	0.039	0.15	0.0073	0.0073	0.0038	0.0054	0.002	0.0094	0.0092	0.0059	0.013	-1.7	20 / 20 (100%)	10 / 10 (100%)	1	10 / 10 (100%)	1
PWY-4101~D-sorbitol degradation I	0.04	0.15	0.02	0.02	0.016	0.018	0.016	0.015	0.022	0.016	0.015	-1.2	20 / 20 (100%)	10 / 10 (100%)	1	10 / 10 (100%)	1
PWY-6854~ethylene biosynthesis III (microbes)	0.04	0.15	0.0029	0.0022	0.00046	0.00095	0.00039	0.0016	0.0034	0.0011	0.0059	-3.6	15 / 20 (75%)	7 / 10 (70%)	0.7	8 / 10 (80%)	0.8
PWY-5837~2-carboxy-14-naphthoquinol biosynthesis	0.04	0.15	0.0031	0.0031	0.0017	0.0022	0.00057	0.0037	0.0039	0.0023	0.0059	-1.8	20 / 20 (100%)	10 / 10 (100%)	1	10 / 10 (100%)	1
PUTDEG-PWY~putrescine degradation I	0.04	0.15	0.005	0.005	0.0018	0.0031	0.00069	0.0058	0.0068	0.0022	0.014	-2.2	20 / 20 (100%)	10 / 10 (100%)	1	10 / 10 (100%)	1
PWY-7315~dTDP-N-acetylthomosamine biosynthesis	0.04	0.15	0.0034	0.003	0.0013	0.0023	0.0011	0.0046	0.0038	0.0024	0.0047	-1.7	18 / 20 (90%)	9 / 10 (90%)	0.9	9 / 10 (90%)	0.9
PWY-7559~glutathione degradation (DUG pathway - yeast)	0.04	0.15	0.003	0.0027	0.00053	0.0012	0.00045	0.0021	0.0041	0.0011	0.007	-3.4	18 / 20 (90%)	9 / 10 (90%)	0.9	9 / 10 (90%)	0.9
TRYPDEG-PWY~L-tryptophan degradation II (via pyruvate)	0.041	0.15	0.0023	0.0023	0.0011	0.0012	0.00049	0.0017	0.0034	0.0015	0.0054	-2.8	20 / 20 (100%)	10 / 10 (100%)	1	10 / 10 (100%)	1
PWY0-1061~superpathway of L-alanine biosynthesis	0.041	0.15	0.005	0.005	0.0025	0.0038	0.0012	0.0069	0.0063	0.0041	0.008	-1.7	20 / 20 (100%)	10 / 10 (100%)	1	10 / 10 (100%)	1
RIBOKIN-PWY~ribose phosphorylation	0.041	0.15	0.012	0.012	0.0052	0.009	0.0043	0.011	0.014	0.0076	0.016	-1.6	20 / 20 (100%)	10 / 10 (100%)	1	10 / 10 (100%)	1
PWY0-1569~autoinducer AI-2 degradation	0.041	0.15	0.0033	0.0018	4.9e-05	0.0012	0	0.003	0.0025	7e-05	0.0047	-2.1	11 / 20 (55%)	4 / 10 (40%)	0.4	7 / 10 (70%)	0.7
PWY-701~L-methionine degradation II	0.041	0.15	0.0023	0.0023	0.0011	0.0012	0.00049	0.0017	0.0034	0.0015	0.0054	-2.8	20 / 20 (100%)	10 / 10 (100%)	1	10 / 10 (100%)	1
PWY0-1338~polymyxin resistance	0.041	0.15	0.0047	0.0045	0.0022	0.0032	0.00095	0.0061	0.0057	0.0033	0.0079	-1.8	19 / 20 (95%)	10 / 10 (100%)	1	9 / 10 (90%)	0.9
SERDEG-PWY~L-serine degradation	0.041	0.15	0.0023	0.0023	0.0011	0.0012	0.00049	0.0017	0.0034	0.0015	0.0054	-2.8	20 / 20 (100%)	10 / 10 (100%)	1	10 / 10 (100%)	1
PWY-4041~Î³-glutamyl cycle	0.041	0.15	0.0047	0.0047	0.0024	0.0032	0.00091	0.0056	0.0061	0.0033	0.009	-1.9	20 / 20 (100%)	10 / 10 (100%)	1	10 / 10 (100%)	1
LCYSDEG-PWY~L-cysteine degradation II	0.041	0.15	0.0023	0.0023	0.0011	0.0012	0.00049	0.0017	0.0034	0.0015	0.0054	-2.8	20 / 20 (100%)	10 / 10 (100%)	1	10 / 10 (100%)	1
PWY0-1535~D-serine degradation	0.041	0.15	0.0023	0.0023	0.0011	0.0012	0.00049	0.0017	0.0034	0.0015	0.0054	-2.8	20 / 20 (100%)	10 / 10 (100%)	1	10 / 10 (100%)	1
PWY0-381~glycerol and glycerophosphodiester degradation	0.041	0.15	0.011	0.011	0.0063	0.0091	0.0029	0.015	0.014	0.0099	0.018	-1.5	20 / 20 (100%)	10 / 10 (100%)	1	10 / 10 (100%)	1
PWY-7805~(aminomethyl)phosphonate degradation	0.042	0.15	0.0034	0.003	0.0009	0.0022	0.00053	0.0042	0.0039	0.002	0.0057	-1.8	18 / 20 (90%)	9 / 10 (90%)	0.9	9 / 10 (90%)	0.9
PWY66-162~ethanol degradation IV	0.042	0.15	0.01	0.01	0.0043	0.0067	0.0023	0.012	0.014	0.0066	0.021	-2.1	20 / 20 (100%)	10 / 10 (100%)	1	10 / 10 (100%)	1
PYRUVDEHYD-PWY~pyruvate decarboxylation to acetyl CoA	0.042	0.15	0.0066	0.0066	0.0032	0.0048	0.0019	0.0078	0.0084	0.0051	0.011	-1.8	20 / 20 (100%)	10 / 10 (100%)	1	10 / 10 (100%)	1
PWY-5461~betanidin degradation	0.042	0.15	0.0019	0.0019	0.00086	0.0015	0.00064	0.0025	0.0024	0.0015	0.0027	-1.6	20 / 20 (100%)	10 / 10 (100%)	1	10 / 10 (100%)	1
PWY-6535~4-aminobutanoate degradation I	0.042	0.15	0.0053	0.0053	0.002	0.0033	0.0013	0.0055	0.0073	0.003	0.012	-2.2	20 / 20 (100%)	10 / 10 (100%)	1	10 / 10 (100%)	1
PWY0-1533~methylphosphonate degradation I	0.043	0.15	0.0043	0.0039	0.001	0.0029	0.00073	0.0058	0.0049	0.0026	0.0072	-1.7	18 / 20 (90%)	9 / 10 (90%)	0.9	9 / 10 (90%)	0.9
PEPTIDOGLYCANSYN-PWY~peptidoglycan biosynthesis I (meso-diaminopimelate containing)	0.044	0.15	0.022	0.022	0.021	0.021	0.021	0.009	0.024	0.021	0.01	-1.1	20 / 20 (100%)	10 / 10 (100%)	1	10 / 10 (100%)	1
PWY-7807~glyphosate degradation III	0.044	0.15	0.0034	0.003	0.0009	0.0022	0.00053	0.0042	0.0039	0.002	0.0057	-1.8	18 / 20 (90%)	9 / 10 (90%)	0.9	9 / 10 (90%)	0.9
PHOSLIPSYN-PWY~superpathway of phospholipid biosynthesis I (bacteria)	0.044	0.15	0.0042	0.004	0.0021	0.0029	0.00095	0.0047	0.0051	0.0031	0.0069	-1.8	19 / 20 (95%)	9 / 10 (90%)	0.9	10 / 10 (100%)	1
PWY-6992~15-anhydrofructose degradation	0.044	0.15	0.0042	0.0036	0.00082	0.0016	0.00082	0.0024	0.0056	0.0015	0.0095	-3.5	17 / 20 (85%)	8 / 10 (80%)	0.8	9 / 10 (90%)	0.9
PWY-5892~menaquinol-12 biosynthesis	0.045	0.15	0.0058	0.0058	0.0044	0.005	0.0037	0.0042	0.0065	0.0048	0.0045	-1.3	20 / 20 (100%)	10 / 10 (100%)	1	10 / 10 (100%)	1
PWY-5839~menaquinol-7 biosynthesis	0.045	0.15	0.0058	0.0058	0.0044	0.005	0.0037	0.0042	0.0065	0.0048	0.0045	-1.3	20 / 20 (100%)	10 / 10 (100%)	1	10 / 10 (100%)	1
PWY-5512~UDP-N-acetyl-D-galactosamine biosynthesis I	0.045	0.15	0.0028	0.0028	0.0011	0.0018	0.00051	0.003	0.0038	0.0017	0.0067	-2.1	20 / 20 (100%)	10 / 10 (100%)	1	10 / 10 (100%)	1
PWY0-1415~superpathway of heme b biosynthesis from uroporphyrinogen-III	0.045	0.15	0.004	0.0038	0.0022	0.0028	0.001	0.0049	0.0048	0.0033	0.0059	-1.7	19 / 20 (95%)	10 / 10 (100%)	1	9 / 10 (90%)	0.9
PWY-5895~menaquinol-13 biosynthesis	0.045	0.15	0.0058	0.0058	0.0044	0.005	0.0037	0.0042	0.0065	0.0048	0.0045	-1.3	20 / 20 (100%)	10 / 10 (100%)	1	10 / 10 (100%)	1
PWY-702~L-methionine biosynthesis II (plants)	0.045	0.15	0.0048	0.0043	0.0022	0.0031	0.00088	0.0056	0.0055	0.0029	0.008	-1.8	18 / 20 (90%)	9 / 10 (90%)	0.9	9 / 10 (90%)	0.9
PWY-6053~dimethylsulfoniopropanoate biosynthesis III (algae)	0.045	0.15	0.0032	0.0032	0.0019	0.0022	0.00057	0.0035	0.0041	0.0024	0.0057	-1.9	20 / 20 (100%)	10 / 10 (100%)	1	10 / 10 (100%)	1
PWY-6823~molybdenum cofactor biosynthesis	0.045	0.15	0.003	0.0027	0.0014	0.002	0.00053	0.0034	0.0035	0.0019	0.0049	-1.8	18 / 20 (90%)	9 / 10 (90%)	0.9	9 / 10 (90%)	0.9
PWY-5891~menaquinol-11 biosynthesis	0.045	0.15	0.0058	0.0058	0.0044	0.005	0.0037	0.0042	0.0065	0.0048	0.0045	-1.3	20 / 20 (100%)	10 / 10 (100%)	1	10 / 10 (100%)	1
PWY-5890~menaquinol-10 biosynthesis	0.045	0.15	0.0058	0.0058	0.0044	0.005	0.0037	0.0042	0.0065	0.0048	0.0045	-1.3	20 / 20 (100%)	10 / 10 (100%)	1	10 / 10 (100%)	1
PWY-6618~guanine and guanosine salvage III	0.046	0.15	0.0031	0.0031	0.0014	0.0022	0.00058	0.0038	0.0041	0.0022	0.0059	-1.9	20 / 20 (100%)	10 / 10 (100%)	1	10 / 10 (100%)	1
POLYAMSYN-PWY~superpathway of polyamine biosynthesis I	0.046	0.15	0.007	0.0063	0.0039	0.0048	0.0024	0.0075	0.0078	0.0054	0.0096	-1.6	18 / 20 (90%)	9 / 10 (90%)	0.9	9 / 10 (90%)	0.9
PWY-5939~pyruvate fermentation to (R)-acetoin II	0.046	0.15	0.016	0.016	0.0094	0.012	0.0074	0.013	0.021	0.015	0.021	-1.8	20 / 20 (100%)	10 / 10 (100%)	1	10 / 10 (100%)	1
PWY-5194~siroheme biosynthesis	0.047	0.15	0.0058	0.0058	0.0025	0.0038	0.0012	0.0062	0.0079	0.0038	0.012	-2.1	20 / 20 (100%)	10 / 10 (100%)	1	10 / 10 (100%)	1
PWY-5535~acetate and ATP formation from acetyl-CoA II	0.047	0.15	0.0056	0.0056	0.0025	0.004	0.0012	0.007	0.0073	0.004	0.011	-1.8	20 / 20 (100%)	10 / 10 (100%)	1	10 / 10 (100%)	1
MET-SAM-PWY~superpathway of S-adenosyl-L-methionine biosynthesis	0.047	0.15	0.008	0.0072	0.0037	0.0053	0.0016	0.0094	0.0091	0.0052	0.013	-1.7	18 / 20 (90%)	9 / 10 (90%)	0.9	9 / 10 (90%)	0.9
PWY-6952~glycerophosphodiester degradation	0.047	0.15	0.013	0.013	0.008	0.011	0.0033	0.018	0.016	0.011	0.021	-1.5	20 / 20 (100%)	10 / 10 (100%)	1	10 / 10 (100%)	1
PWY-724~superpathway of L-lysine L-threonine and L-methionine biosynthesis II	0.047	0.15	0.019	0.019	0.022	0.017	0.02	0.009	0.021	0.024	0.013	-1.2	20 / 20 (100%)	10 / 10 (100%)	1	10 / 10 (100%)	1
THRDLCTCAT-PWY~L-threonine degradation III (to methylglyoxal)	0.048	0.15	0.0059	0.0041	0.001	0.0029	0.00044	0.0049	0.0053	0.0022	0.0081	-1.8	14 / 20 (70%)	6 / 10 (60%)	0.6	8 / 10 (80%)	0.8
PWY-6118~glycerol-3-phosphate shuttle	0.048	0.15	0.0084	0.0076	0.0017	0.0047	0.0017	0.008	0.01	0.0052	0.016	-2.1	18 / 20 (90%)	9 / 10 (90%)	0.9	9 / 10 (90%)	0.9
PWY-6507~4-deoxy-L-threo-hex-4-enopyranuronate degradation	0.049	0.15	0.0052	0.0047	0.003	0.0035	0.0019	0.0053	0.0059	0.0039	0.0077	-1.7	18 / 20 (90%)	9 / 10 (90%)	0.9	9 / 10 (90%)	0.9
PWY-5096~pyruvate fermentation to acetate and alanine	0.049	0.15	0.0067	0.0067	0.003	0.0048	0.0015	0.0088	0.0086	0.0051	0.012	-1.8	20 / 20 (100%)	10 / 10 (100%)	1	10 / 10 (100%)	1
PWY-5994~palmitate biosynthesis I (animals and fungi)	0.049	0.15	0.07	0.056	0.024	0.042	0.0015	0.063	0.069	0.048	0.082	-1.6	16 / 20 (80%)	8 / 10 (80%)	0.8	8 / 10 (80%)	0.8
PWY-5347~superpathway of L-methionine biosynthesis (transsulfuration)	0.049	0.15	0.011	0.011	0.0052	0.007	0.0023	0.012	0.014	0.0069	0.022	-2	19 / 20 (95%)	10 / 10 (100%)	1	9 / 10 (90%)	0.9
PWY-7345~superpathway of anaerobic sucrose degradation	0.049	0.15	0.008	0.0076	0.004	0.0053	0.0017	0.009	0.0099	0.0059	0.015	-1.9	19 / 20 (95%)	10 / 10 (100%)	1	9 / 10 (90%)	0.9
HEMESYN2-PWY~heme b biosynthesis II (anaerobic)	0.049	0.15	0.004	0.0036	0.0021	0.0027	0.00087	0.0044	0.0045	0.0029	0.0056	-1.7	18 / 20 (90%)	9 / 10 (90%)	0.9	9 / 10 (90%)	0.9
Membrane Transport Proteins (TCDB)
Function	Annotation	P Paired t-test (sqrt)	FDR	Mean Pos	Mean Abundance	Median Abundance	Mean Baseline	Median Baseline	SD Baseline	Mean Week 3	Median Week 3	SD Week 3	Fold Change
2.A.7.6.1	The Drug/Metabolite Transporter (DMT) Superfamily	0.014	0.92	0.0024	0.0021	0.00064	0.0014	0.00045	0.003	0.0028	0.0013	0.0047	-2
4.A.6.1.1	The PTS Mannose-Fructose-Sorbose (Man) Family	0.027	0.92	0.0034	0.0034	0.0011	0.0028	0.00074	0.0059	0.004	0.0027	0.0066	-1.4
2.A.103.1.2	The Bacterial Murein Precursor Exporter (MPE) Family	0.028	0.92	0.0025	0.0025	0.0012	0.0018	0.00065	0.0031	0.0032	0.0018	0.0045	-1.8
4.B.1.1.1	The Nicotinamide Ribonucleoside (NR) Uptake Permease (PnuC) Family	0.028	0.92	0.0029	0.0029	0.0014	0.002	0.00064	0.0035	0.0038	0.0021	0.0054	-1.9
3.A.1.152.9	The ATP-binding Cassette (ABC) Superfamily	0.031	0.92	0.0068	0.0068	0.0034	0.0048	0.0012	0.0088	0.0088	0.0048	0.014	-1.8
3.A.1.2.3	The ATP-binding Cassette (ABC) Superfamily	0.031	0.92	0.0073	0.0073	0.0034	0.0051	0.0017	0.009	0.0095	0.0054	0.014	-1.9
9.B.307.1.2	The FtsH AAA(+) Zinc Metaloprotease (FtsH) Family	0.032	0.92	0.0046	0.0046	0.0024	0.0032	0.0011	0.0055	0.0061	0.0032	0.0085	-1.9
2.A.8.1.8	The Gluconate:H<sup>+</sup> Symporter (GntP) Family	0.032	0.92	0.0035	0.0035	0.0017	0.0024	0.00076	0.0041	0.0046	0.0024	0.0069	-1.9
3.A.1.5.43	The ATP-binding Cassette (ABC) Superfamily	0.034	0.92	6e-05	2.7e-05	0	1e-05	0	1.9e-05	4.4e-05	7.8e-06	7.5e-05	-4.4
2.A.42.2.1	The Hydroxy/Aromatic Amino Acid Permease (HAAAP) Family	0.035	0.92	0.0029	0.0029	0.0014	0.002	0.00064	0.0035	0.0038	0.0023	0.0053	-1.9
2.A.15.1.4	The Betaine/Carnitine/Choline Transporter (BCCT) Family	0.036	0.92	0.0043	0.0043	0.0019	0.0031	0.0011	0.0054	0.0055	0.0031	0.0081	-1.8
2.A.1.14.7	The Major Facilitator Superfamily (MFS)	0.037	0.92	0.0029	0.0022	0.0004	0.0014	0.00028	0.0026	0.003	0.00066	0.0054	-2.1
2.A.41.1.1	The Concentrative Nucleoside Transporter (CNT) Family	0.037	0.92	0.0026	0.0026	0.0012	0.0017	0.00064	0.0029	0.0034	0.0019	0.005	-2
2.A.6.4.1	The Resistance-Nodulation-Cell Division (RND) Superfamily	0.038	0.92	0.0046	0.0046	0.0025	0.0036	0.0011	0.0065	0.0056	0.0041	0.0069	-1.6
1.A.12.3.1	The Intracellular Chloride Channel (CLIC) Family	0.04	0.92	0.0019	0.0017	0.00098	0.0012	0.00036	0.0021	0.0022	0.0013	0.0031	-1.8
1.C.126.1.2	The HlyC HlyC) Family of Haemolysins	0.041	0.92	0.0022	0.0021	0.001	0.0014	0.00052	0.0025	0.0027	0.0016	0.0038	-1.9
2.A.38.1.1	The K<sup>+</sup> Transporter (Trk) Family	0.041	0.92	0.0069	0.0069	0.0035	0.0052	0.0015	0.0095	0.0086	0.0053	0.011	-1.7
1.A.30.2.2	The H<sup>+</sup>- or Na<sup>+</sup>-translocating Bacterial Flagellar Motor/ExbBD Outer Membrane Transport Energizer (Mot/Exb) Superfamily	0.042	0.92	0.002	0.002	0.00091	0.0016	0.00059	0.0027	0.0025	0.0018	0.0031	-1.6
2.A.3.1.2	The Amino Acid-Polyamine-Organocation (APC) Family	0.042	0.92	0.0029	0.0029	0.0015	0.002	0.00063	0.0034	0.0037	0.0021	0.0056	-1.8
2.A.23.1.7	The Dicarboxylate/Amino Acid:Cation (Na<sup>+</sup> or H<sup>+</sup>) Symporter (DAACS) Family	0.043	0.92	0.0032	0.0032	0.0015	0.0023	0.00076	0.0043	0.004	0.0022	0.0055	-1.7
8.A.5.1.5	The Voltage-gated K<sup>+</sup> Channel &beta;-subunit (Kv&beta;) Family	0.043	0.92	0.0026	0.0026	0.0013	0.0019	0.00049	0.0034	0.0032	0.002	0.0044	-1.7
8.A.7.1.1	The Phosphotransferase System Enzyme I (EI) Family	0.043	0.92	0.0035	0.0035	0.0016	0.0025	0.00074	0.0043	0.0044	0.0026	0.0063	-1.8
2.A.1.3.2	The Major Facilitator Superfamily (MFS)	0.044	0.92	0.0036	0.0036	0.0018	0.0026	0.00079	0.0046	0.0045	0.0027	0.0069	-1.7
3.A.1.2.1	The ATP-binding Cassette (ABC) Superfamily	0.044	0.92	0.0072	0.0072	0.0036	0.0055	0.0016	0.011	0.0089	0.005	0.012	-1.6
3.D.1.9.2	The H<sup>+</sup> or Na<sup>+</sup>-translocating NADH Dehydrogenase (NDH) Family	0.045	0.92	0.0084	0.0084	0.0031	0.0061	0.0023	0.01	0.011	0.0065	0.014	-1.8
3.A.1.5.1	The ATP-binding Cassette (ABC) Superfamily	0.045	0.92	0.0033	0.003	0.0015	0.0023	0.00089	0.0041	0.0037	0.0024	0.005	-1.6
2.A.129.1.7	The Lipid-linked Sugar Translocase (LST) Family	0.045	0.92	1.8e-05	5.4e-06	0	2.3e-06	0	5.2e-06	8.5e-06	0	1.3e-05	-3.7
2.A.1.2.99	The Major Facilitator Superfamily (MFS)	0.047	0.92	2e-05	5.1e-06	0	1.5e-06	0	4.8e-06	8.6e-06	0	1.3e-05	-5.7
4.A.7.1.1	The PTS L-Ascorbate (L-Asc) Family	0.047	0.92	0.0035	0.0034	0.0012	0.0026	0.00058	0.0055	0.0041	0.0015	0.0066	-1.6
1.A.35.1.1	The CorA Metal Ion Transporter (MIT) Family	0.048	0.92	0.003	0.0025	0.00066	0.002	0.00053	0.0044	0.0031	0.0021	0.0041	-1.6
3.D.1.1.1	The H<sup>+</sup> or Na<sup>+</sup>-translocating NADH Dehydrogenase (NDH) Family	0.049	0.92	0.017	0.017	0.0096	0.014	0.0053	0.024	0.02	0.015	0.026	-1.4
